# Supplementary material for: The chemical compound ‘Heatin’ stimulates hypocotyl elongation and interferes with the Arabidopsis NIT1‐subfamily of nitrilases
Source: Plant J. 2021 May 6;106(6):1523–40. doi: 10.1111/tpj.15250 (PMC8360157; doi:10.1111/tpj.15250)
Supplement: Supplementary file 4 — Data S1. Processed (Perseus v1.6.2.1) data of targeted proteomics. [file TPJ-106-1523-s001.xlsx]

## Sheet: Tabelle1
On-bead fraction				Elute fraction
Replicate 1	Replicate 2	Replicate 3	Replicate 4	Replicate 1	Replicate 2	Replicate 3	Replicate 4
LFQ intensity	LFQ intensity	LFQ intensity	LFQ intensity	LFQ intensity	LFQ intensity	LFQ intensity	LFQ intensity	Unique peptides	Unique sequence coverage [%]	Mol. weight [kDa]	Score	Majority protein IDs
21.2583	22.5291	21.8355	21.5791	n. def.	n. def.	n. def.	n. def.	8	26.6	47.173	14.83	AT1G01090.1
24.4791	23.508	23.8854	22.5838	n. def.	20.7593	n. def.	n. def.	21	15.4	198.77	148.28	AT1G01320.1
21.1649	19.8379	19.7598	19.8601	n. def.	n. def.	n. def.	n. def.	1	3.2	56.261	13.252	AT1G01610.1
21.2905	21.7356	21.1731	21.3877	n. def.	20.9805	21.113	21.0143	8	33.2	31.66	68.989	AT1G01800.1
19.1241	18.9238	18.9154	n. def.	n. def.	n. def.	n. def.	n. def.	2	1.5	194.94	1.6156	AT1G01960.1
19.3281	19.7238	20.0976	21.9575	n. def.	n. def.	n. def.	n. def.	2	10.5	37.549	2.6484	AT1G02100.3
19.7918	20.3289	19.865	n. def.	n. def.	n. def.	n. def.	n. def.	3	24	17.458	7.8635	AT1G02140.1
22.3242	21.2586	n. def.	21.9222	n. def.	n. def.	n. def.	n. def.	2	4.5	55.474	2.3806	AT1G02270.1
20.5009	20.1298	19.633	20.6191	n. def.	n. def.	n. def.	n. def.	7	30.3	32.925	28.237	AT1G02280.1
n. def.	n. def.	n. def.	n. def.	20.4438	21.1602	21.3876	20.5981	2	5.8	40.033	2.1077	AT1G02305.1
21.6709	21.9836	22.2145	n. def.	n. def.	n. def.	n. def.	n. def.	3	9.7	43.158	64.494	AT1G02500.1
24.049	23.1052	24.1341	23.2784	22.4027	22.0331	22.3589	21.9235	8	33.9	32.356	158.82	AT1G02560.1
19.4321	19.2842	19.3714	19.3369	n. def.	n. def.	n. def.	n. def.	2	10.3	34.057	2.4846	AT1G03030.1
20.1058	21.4198	20.7025	20.2731	n. def.	n. def.	n. def.	n. def.	5	14	47.881	20.888	AT1G03140.1
22.5221	22.1852	23.7803	23.2459	n. def.	n. def.	n. def.	n. def.	7	46	18.834	22.102	AT1G03600.1
23.7554	23.3406	23.2364	21.5974	20.5853	19.7312	19.5627	n. def.	5	18.7	43.882	84.733	AT1G03630.1
22.4541	22.7964	21.6728	21.4695	24.3888	25.2741	24.5321	25.3886	21	56.7	50.558	323.31	AT1G03880.1
22.698	22.3044	21.9985	22.9047	23.5507	24.4184	23.7821	24.0074	13	42.8	49.674	194.16	AT1G03890.1
20.0343	19.5408	18.7025	n. def.	19.9944	19.3051	19.3302	19.1951	3	5.5	91.151	3.6031	AT1G04080.3
20.1862	21.629	21.6083	21.9665	n. def.	n. def.	n. def.	n. def.	3	8.6	40.51	73.459	AT1G04130.1
24.8373	23.497	23.7077	24.954	22.3085	23.1992	22.801	22.8904	20	44.9	50.853	103.46	AT1G04170.1
21.2291	21.0685	21.722	21.8689	22.9646	23.4209	23.268	23.0975	6	31.6	35.571	50.187	AT1G04410.1
20.4945	20.9905	20.2141	20.8508	21.4466	21.5803	21.8043	21.5886	8	43.4	24.765	54.477	AT1G04750.1;AT2G33120.2
22.0722	20.5558	21.0201	n. def.	n. def.	21.0893	21.1066	20.8811	8	39.3	36.676	15.745	AT1G05010.1
18.5965	18.4166	19.2947	n. def.	n. def.	n. def.	n. def.	n. def.	5	25.8	35.624	12.311	AT1G05250.1;AT1G05240.1
n. def.	20.8305	20.3469	19.9651	n. def.	n. def.	n. def.	n. def.	4	28.1	22.267	9.307	AT1G05385.1
21.1796	21.4551	21.6822	20.2589	22.5213	22.7443	23.0964	22.0388	11	46.9	27.293	16.916	AT1G05510.1
21.2119	20.3146	19.915	n. def.	n. def.	n. def.	n. def.	n. def.	4	13.8	48.122	22.202	AT1G06000.1
20.152	19.977	20.7841	19.292	20.3834	n. def.	n. def.	n. def.	3	9.7	42.797	79.215	AT1G06210.1
20.4592	20.6866	20.8133	n. def.	n. def.	n. def.	n. def.	n. def.	2	11.1	23.927	6.2507	AT1G06400.1
18.0441	18.4668	18.16	n. def.	n. def.	n. def.	n. def.	n. def.	3	12.7	43.257	2.9512	AT1G06550.1
22.3309	22.8305	23.2211	24.213	24.2667	24.7364	25.4986	24.2935	10	42.6	28.095	130.12	AT1G06680.1
n. def.	n. def.	n. def.	n. def.	23.3442	23.0955	23.2429	23.1334	9	35.3	41.497	32.365	AT1G06690.1
26.8179	26.0293	26.1324	26.7418	24.6588	24.0399	22.948	22.9142	33	39.9	112.12	323.31	AT1G06950.1
19.9412	19.3403	19.2867	n. def.	n. def.	n. def.	19.6483	n. def.	5	20.5	40.637	67.063	AT1G07040.1
24.7431	25.3867	25.5775	25.8731	23.9867	23.9482	23.7451	22.9171	9	36.4	25.601	152.36	AT1G07140.1
20.9894	20.9479	20.8834	21.684	n. def.	n. def.	n. def.	n. def.	4	36.5	15.388	24.63	AT1G07645.1
26.3227	25.9194	25.9318	25.1326	25.2625	25.162	24.2669	25.0699	16	63.6	27.561	137.59	AT1G07890.3
20.0784	20.3613	20.4781	n. def.	n. def.	n. def.	n. def.	n. def.	3	9.2	49.843	5.5419	AT1G08450.1
20.3384	19.7978	20.136	n. def.	n. def.	n. def.	n. def.	n. def.	4	5.8	83.283	5.3358	AT1G08520.1
20.7572	19.9223	20.0806	n. def.	n. def.	n. def.	n. def.	n. def.	2	6.8	32.902	4.9211	AT1G08640.1
19.9385	20.1652	20.5535	n. def.	n. def.	n. def.	n. def.	n. def.	2	6	43.269	3.4804	AT1G08820.1
21.8597	21.8445	21.4082	n. def.	n. def.	n. def.	n. def.	n. def.	5	19.6	47.037	44.316	AT1G09100.1;AT3G05530.1
20.2037	20.1438	19.4843	n. def.	n. def.	n. def.	19.2758	n. def.	4	13.8	40.919	5.5145	AT1G09130.3
19.7487	19.4896	19.5644	20.5354	n. def.	n. def.	n. def.	n. def.	3	11.6	48.156	17.613	AT1G09210.1
20.7517	22.189	21.8676	21.6524	22.8136	22.7081	23.0382	22.7524	9	48	19.947	55.428	AT1G09310.1
26.1179	25.6806	24.9908	25.6093	n. def.	20.2701	n. def.	n. def.	18	55.8	42.619	323.31	AT1G09340.1
21.143	21.2594	20.123	n. def.	n. def.	n. def.	n. def.	n. def.	4	11.6	46.945	18.422	AT1G09430.1
23.66	22.6985	22.2814	23.0742	n. def.	n. def.	n. def.	n. def.	14	17	123.45	30.611	AT1G09620.1
n. def.	n. def.	n. def.	n. def.	n. def.	19.1987	18.8926	18.7124	2	12.4	24.108	15.36	AT1G09630.1;AT1G07410.1;AT5G59150.1
23.1554	22.5928	23.1509	23.8793	23.6063	23.1402	23.4748	22.9721	11	26.8	46.66	66.941	AT1G09640.1
21.0046	21.2551	21.5322	21.4617	n. def.	n. def.	n. def.	n. def.	3	26.9	18.15	5.598	AT1G09740.1
18.3771	18.1758	18.4781	n. def.	n. def.	n. def.	n. def.	n. def.	5	29.3	28.041	13.674	AT1G09760.1
24.5446	24.3205	24.6775	23.0744	23.2659	23.4408	23.0658	23.1857	9	27.6	60.579	58.474	AT1G09780.1
19.7852	20.0197	20.0178	n. def.	n. def.	n. def.	n. def.	n. def.	3	9.6	56.473	5.3703	AT1G09830.1
20.7287	19.6307	20.5911	20.8477	n. def.	n. def.	n. def.	n. def.	3	6.9	64.722	63.795	AT1G10510.1
23.0671	23.1843	22.7926	21.6757	20.1301	20.1165	n. def.	n. def.	3	8.8	49.049	74.848	AT1G10670.3
22.6004	22.4096	20.8338	21.2209	20.3317	20.4214	n. def.	n. def.	14	11.7	156.58	27.788	AT1G10760.1
n. def.	n. def.	n. def.	n. def.	n. def.	19.4108	19.7119	19.174	4	17.8	38.372	14.744	AT1G10840.1
22.4494	21.8429	22.214	21.5483	22.5775	22.3548	22.3225	22.3815	5	16.4	42.147	86.513	AT1G10940.2
n. def.	n. def.	n. def.	n. def.	n. def.	20.9231	20.7383	21.2148	2	14.7	26.2	3.2243	AT1G11430.1
21.1805	20.9805	20.8858	21.2407	n. def.	n. def.	n. def.	n. def.	5	15.1	64.055	40.776	AT1G11480.1
20.7455	n. def.	22.2006	22.2682	23.6143	23.2511	23.8322	23.6173	9	19.7	61.687	167.46	AT1G11580.1
20.7595	20.3565	21.163	n. def.	21.2886	21.553	21.4939	21.0549	6	14.6	44.114	23.84	AT1G11650.2
21.3802	20.7678	21.3065	n. def.	n. def.	n. def.	n. def.	n. def.	2	4.5	55.494	3.2281	AT1G11680.1
20.9572	20.5293	20.6695	20.2774	n. def.	n. def.	n. def.	n. def.	2	12.8	31.313	19.537	AT1G11750.2
25.4404	24.857	24.2942	23.4702	22.8187	23.4579	21.8691	20.2275	16	42.2	44.444	107.08	AT1G11860.1
20.2106	20.3251	20.2397	n. def.	n. def.	n. def.	n. def.	n. def.	3	16.1	25.332	3.5301	AT1G11890.1
20.3244	19.863	20.0204	19.8437	24.5314	25.5226	25.3943	24.8655	11	37.7	54.613	323.31	AT1G11910.1
24.6917	23.7482	23.2056	22.3939	21.6614	20.6685	21.8727	19.8895	13	27	61.459	114.08	AT1G12000.1
20.2954	19.0274	18.9797	n. def.	n. def.	n. def.	n. def.	n. def.	2	5.9	36.531	4.6226	AT1G12010.1
25.545	25.1887	24.7248	24.5896	n. def.	21.8139	n. def.	21.2755	17	36.2	64.584	323.31	AT1G12270.1
22.3649	23.7578	24.1873	23.2443	23.0577	24.5135	24.4852	24.4542	6	54.1	16.517	87.929	AT1G12310.1
19.2669	19.8863	18.8613	n. def.	n. def.	n. def.	n. def.	n. def.	3	7.9	31.208	15.817	AT1G12410.1
22.7502	21.0966	21.457	23.3949	21.479	22.0047	21.7331	21.9319	14	46.2	39.157	114.21	AT1G12780.1
20.5976	21.7021	22.9301	n. def.	22.6128	22.7392	23.2434	23.1009	12	38.9	42.619	64.008	AT1G12840.1
20.6527	20.8581	21.2772	19.6282	n. def.	n. def.	n. def.	n. def.	4	16.3	42.846	27.831	AT1G12900.1
21.3255	22.1028	21.0826	22.1522	n. def.	n. def.	n. def.	n. def.	4	9.3	59.324	85.702	AT1G13020.1
n. def.	19.4194	n. def.	n. def.	20.7419	21.4016	21.4712	20.6591	4	7.8	57.14	5.6837	AT1G13080.1
20.0592	20.8847	21.1384	20.2852	n. def.	n. def.	n. def.	n. def.	4	8.1	57.208	6.9743	AT1G13110.1
22.9388	22.5773	22.4209	23.1942	24.9433	23.9037	23.6775	23.5965	13	48.2	40.424	71.939	AT1G13270.1
20.397	20.2069	20.1948	20.7651	n. def.	n. def.	n. def.	n. def.	6	22.8	34.063	54.84	AT1G13870.1
21.4966	21.3446	22.1504	22.6078	n. def.	n. def.	n. def.	n. def.	4	35.5	16.163	39.028	AT1G13930.1
19.5771	19.7545	19.0828	n. def.	n. def.	n. def.	n. def.	n. def.	3	6.4	54.611	6.411	AT1G14030.1
20.7734	19.9522	20.3153	20.7514	n. def.	n. def.	n. def.	n. def.	3	13.2	24.917	5.0603	AT1G14320.1
25.0744	25.0442	24.2215	24.3955	20.0527	21.0655	19.1314	19.5896	31	33	125.92	323.31	AT1G14610.1
21.4435	19.6114	20.2856	20.4589	21.3408	n. def.	n. def.	n. def.	3	7.8	68.083	5.5292	AT1G14670.1
24.127	23.7848	23.2001	23.2032	23.0423	22.6547	22.557	22.3895	15	44.3	40.745	163.38	AT1G14810.1
25.4475	25.9628	25.3574	25.1555	n. def.	24.3441	24.1892	24.0207	12	58.7	17.892	221.87	AT1G14930.1
25.6511	24.977	25.3938	23.6446	22.0639	n. def.	n. def.	21.6608	14	54.2	17.879	220.91	AT1G14940.1
25.4579	25.8184	25.9051	25.4431	23.8304	24.6628	24.9069	24.5579	12	87.7	17.892	312.1	AT1G14950.1
22.9526	23.7651	23.4037	23.1904	n. def.	20.2814	n. def.	n. def.	8	77.6	10.812	30.243	AT1G14980.1
21.5954	22.0936	21.9157	20.7229	n. def.	n. def.	n. def.	n. def.	7	29.2	31.923	303.43	AT1G15140.1
22.9984	21.4283	21.1517	21.6065	n. def.	19.175	n. def.	n. def.	5	4.7	162.57	27.484	AT1G15210.1
23.1888	24.6013	24.6051	24.0343	n. def.	n. def.	n. def.	n. def.	7	43.8	6.978	283.33	AT1G15270.1
20.7217	21.1414	20.9751	20.953	21.1484	21.0455	21.2506	20.944	9	36.2	42.357	33.141	AT1G15340.1
21.4534	21.0442	22.0055	22.8069	21.3638	22.2671	22.1416	21.829	3	7	67.529	119.86	AT1G15500.1
23.9075	25.2013	25.4653	25.3191	24.2124	24.9172	25.1281	24.3403	11	12.7	80.819	323.31	AT1G15690.1
21.2025	20.1327	19.7413	n. def.	22.2042	22.7327	20.5253	19.964	6	19.4	27.522	110.94	AT1G15820.1
20.5113	19.3741	19.8892	n. def.	n. def.	n. def.	n. def.	n. def.	2	12.7	27.733	4.0416	AT1G15860.3
21.8722	21.4827	22.0421	21.4317	n. def.	n. def.	n. def.	21.9018	5	43.1	15.377	41.678	AT1G15930.2
21.5886	21.4571	21.5852	22.0853	n. def.	n. def.	n. def.	n. def.	8	29.9	37.488	23.537	AT1G15950.1
20.3391	21.5112	21.7254	22.6375	n. def.	n. def.	n. def.	n. def.	3	38.4	9.2895	6.3137	AT1G16000.1;AT1G80890.1
22.3888	22.3419	22.5671	23.3129	n. def.	n. def.	n. def.	n. def.	6	27.8	26.826	27.36	AT1G16210.1
21.6521	20.9347	20.9475	n. def.	n. def.	20.4217	n. def.	n. def.	5	27.2	37.412	65.933	AT1G16460.2
22.5042	23.5109	23.5003	23.4543	20.6645	21.8157	20.2002	20.8475	9	56.9	21.686	20.818	AT1G16730.1
20.0442	20.806	20.8336	20.2262	n. def.	n. def.	n. def.	n. def.	3	34.2	16.704	26.263	AT1G16850.1
23.0739	22.8648	23.0639	23.3701	23.1628	21.6571	21.3604	21.963	2	19.1	18.215	82.162	AT1G16890.3
20.9447	21.5508	20.9308	20.9403	n. def.	n. def.	n. def.	n. def.	3	21.3	24.02	9.2677	AT1G16920.1
19.601	19.7254	19.7278	n. def.	n. def.	n. def.	n. def.	n. def.	2	7.7	25.779	2.7695	AT1G17190.1
21.2654	21.5696	21.8144	20.7662	20.856	20.9024	n. def.	n. def.	5	12.2	59.82	19.699	AT1G17290.1
20.7169	20.0747	19.5732	n. def.	n. def.	n. def.	n. def.	n. def.	6	15.8	44.639	38.175	AT1G17470.1;AT1G72660.1
21.3267	20.7366	20.635	24.5559	22.0805	22.5117	21.558	21.7321	14	48	37.781	178.72	AT1G17650.1
n. def.	n. def.	n. def.	n. def.	21.0342	21.0904	21.339	21.1039	3	10.8	56.274	7.8382	AT1G17720.1
25.0391	25.1488	24.5097	26.0244	21.7138	22.2577	n. def.	n. def.	8	42.4	17.946	323.31	AT1G17880.1
22.8432	22.078	21.8411	22.4976	n. def.	19.6888	n. def.	n. def.	6	22.3	36.227	211.39	AT1G17890.1
25.4037	25.0373	25.7241	25.5923	23.8752	23.4446	23.4854	22.8937	24	41.3	60.506	228.75	AT1G18070.3
25.0312	24.7008	22.8042	22.1887	21.5865	22.4296	20.2276	22.262	12	42.8	35.747	125.39	AT1G18080.1
20.3418	18.9928	19.7378	21.0457	n. def.	n. def.	n. def.	n. def.	8	10.9	149.43	40.273	AT1G18270.3
18.7891	18.5111	18.4624	20.7569	n. def.	n. def.	n. def.	n. def.	3	10.9	48.936	119.48	AT1G18450.1;AT1G73910.1
21.0867	20.5793	20.3971	20.1014	20.4285	20.3408	20.4827	20.0429	6	13	68.675	21.674	AT1G18500.1;AT1G74040.1
22.1295	22.4583	21.9664	22.2625	n. def.	n. def.	n. def.	n. def.	10	15	86.881	323.31	AT1G19870.1
22.3973	22.3621	21.8017	21.6966	n. def.	n. def.	n. def.	n. def.	5	13.5	25.146	110.54	AT1G20050.1
20.3231	20.0821	19.3149	n. def.	n. def.	n. def.	n. def.	n. def.	5	13.1	65.395	81.5	AT1G20110.1
23.8552	23.0142	21.4956	21.4729	n. def.	20.2555	19.8509	18.6467	4	11.3	55.582	80.87	AT1G20200.1
23.7014	23.1552	23.4166	23.193	22.3046	21.5678	20.8781	21.0733	10	27.7	40.45	29.663	AT1G20330.1
24.199	23.8041	25.336	23.466	n. def.	n. def.	19.9198	19.7013	7	62.3	29.896	146.35	AT1G20440.1
22.1429	21.6994	22.4132	21.2982	n. def.	n. def.	n. def.	n. def.	6	35.8	29.547	108.47	AT1G20450.1
25.2605	24.9264	25.5904	26.0774	n. def.	n. def.	n. def.	n. def.	2	18.4	16.886	23.316	AT1G20696.2;AT1G20693.1
24.3063	22.7817	22.9014	22.4494	19.9408	20.6114	n. def.	20.0847	10	16.4	67.118	323.31	AT1G20950.1
20.6414	20.5444	20.1578	21.2533	n. def.	n. def.	n. def.	n. def.	6	20.5	44.877	23.572	AT1G21080.3
18.845	n. def.	n. def.	n. def.	19.2753	19.0614	19.2182	19.8309	2	4.7	55.791	5.1886	AT1G21380.1;AT1G76970.1
21.8184	23.2461	22.5876	22.8815	n. def.	18.1134	n. def.	n. def.	1	8.7	13.258	2.0864	AT1G21500.1
21.1727	20.6185	n. def.	n. def.	21.2783	21.7996	21.5347	21.6509	7	58.9	13.961	15.586	AT1G22270.1
25.7954	25.332	24.9886	24.6006	25.5933	25.2758	25.3773	25.4975	16	56.7	28.915	73.58	AT1G22300.1
19.9563	19.8315	19.7228	n. def.	n. def.	n. def.	n. def.	n. def.	8	26.3	42.529	28.572	AT1G22430.1
23.6712	23.8461	24.7301	24.3713	23.1096	23.1048	23.8047	23.5587	23	37.3	76.007	283.55	AT1G22530.1
21.0817	20.8155	21.3211	21.4196	n. def.	n. def.	n. def.	n. def.	4	13.7	39.731	41.888	AT1G22920.1
25.4468	25.1626	25.6322	26.0134	22.6802	22.976	22.9159	21.6841	19	38.8	63.17	202.61	AT1G23190.1
24.6496	24.3774	23.8418	23.13	n. def.	23.0248	21.3863	20.7263	12	28.9	53.301	323.31	AT1G23310.1
23.7551	23.274	23.558	23.088	23.3836	23.5709	23.4282	23.097	11	75.5	17.054	152.41	AT1G24020.1
18.6528	19.8373	19.0011	n. def.	n. def.	n. def.	n. def.	n. def.	2	17.6	20.491	39.811	AT1G24050.1
20.1989	20.4541	19.9879	n. def.	n. def.	19.7296	n. def.	n. def.	6	23.2	43.358	33.549	AT1G24180.1
23.5606	23.5424	23.6046	23.2792	22.5192	22.8687	22.3807	22.4529	14	42.6	33.548	219.96	AT1G24360.1
20.2839	19.9326	19.4404	n. def.	n. def.	n. def.	n. def.	n. def.	4	8.8	55.187	13.016	AT1G24490.1
24.4772	22.2614	22.7896	24.0878	21.5242	22.0395	21.6067	22.1692	17	39.1	59.384	61.235	AT1G24510.1
21.4195	21.9352	n. def.	21.7834	n. def.	n. def.	n. def.	n. def.	2	8.6	33.157	3.6635	AT1G24735.2
17.6941	16.9184	16.7516	19.4557	n. def.	n. def.	n. def.	n. def.	3	5.3	35.813	15.533	AT1G25420.1
20.4778	20.3675	20.7847	19.6946	19.505	20.0785	n. def.	19.8823	5	11.9	65.493	19.662	AT1G25490.1
23.2822	23.4947	24.2804	23.4261	n. def.	n. def.	n. def.	n. def.	7	58.5	14.857	159.69	AT1G26550.1
28.2871	28.5761	28.1352	28.4983	23.0352	23.55	n. def.	23.2791	13	63.5	17.14	161.53	AT1G26630.1
20.6891	20.0136	20.4912	n. def.	22.177	23.0075	23.5099	23.0846	12	26.9	69.622	20.498	AT1G26850.1
21.0371	21.1062	21.3807	21.2915	n. def.	n. def.	n. def.	n. def.	5	27.6	23.17	114.88	AT1G27390.1
20.3066	n. def.	21.8243	23.2919	23.2616	23.0697	22.5948	23.0394	5	18.7	30.988	94.088	AT1G27450.3
20.7129	21.0562	21.0011	n. def.	20.41	20.7415	20.6698	n. def.	3	22.4	15.004	3.1567	AT1G27970.2
20.9756	21.5763	21.5869	22.1215	21.4443	21.1737	n. def.	21.0568	6	29	27.958	14.894	AT1G28200.1
22.7857	22.3746	21.5646	22.1081	20.6139	n. def.	n. def.	n. def.	10	33.9	46.749	237.81	AT1G29150.1
23.7057	23.7636	24.0014	23.5642	n. def.	n. def.	n. def.	n. def.	2	4.2	90.887	131.16	AT1G29370.1
20.2745	20.9155	21.3418	21.3867	21.4153	21.4617	21.5122	21.5389	14	28.8	87.204	323.31	AT1G29470.1
22.0662	21.6218	21.9413	21.9985	n. def.	n. def.	n. def.	n. def.	9	40.4	17.32	93.618	AT1G29850.3
25.9805	25.9891	26.0645	25.4101	22.8432	22.8366	22.2835	22.1786	41	55	81.943	323.31	AT1G29880.1
25.1441	25.2236	24.4675	24.0547	24.8198	24.6881	23.9952	24.2387	11	54.2	28.776	281.72	AT1G30230.2
21.3557	21.866	22.1975	22.7548	n. def.	n. def.	n. def.	n. def.	4	8.4	81.934	20.935	AT1G30360.1
21.3378	20.0147	19.77	19.6142	n. def.	n. def.	n. def.	n. def.	4	9.9	50.094	14.124	AT1G30530.1
20.7171	21.8335	22.1094	21.9134	21.1018	21.5477	21.8755	21.4158	7	21.3	44.471	22.511	AT1G30580.1
20.2393	18.6433	19.4333	19.6921	n. def.	n. def.	n. def.	n. def.	2	10.3	32.602	7.0789	AT1G30630.1;AT2G34840.1
20.8721	20.6592	20.6867	21.8631	n. def.	n. def.	n. def.	n. def.	6	12.8	61.189	133.55	AT1G30690.1
20.7702	20.4084	20.3984	19.9333	n. def.	n. def.	n. def.	n. def.	4	5.5	99.403	103.34	AT1G31230.1
24.8811	25.1356	24.8958	22.9515	n. def.	21.8969	n. def.	n. def.	7	20.8	24.173	90.151	AT1G31330.1
22.9029	23.2243	24.058	23.8302	23.268	23.9357	24.3083	24.6218	12	83.7	10.386	230.34	AT1G31812.1
20.7221	n. def.	20.6746	19.3867	n. def.	n. def.	n. def.	n. def.	2	11.4	30.06	8.5702	AT1G32050.1
20.7657	20.491	n. def.	19.7378	n. def.	n. def.	n. def.	n. def.	2	5.2	45.867	4.2451	AT1G32160.1
21.6109	21.6213	21.8072	n. def.	23.6307	23.6839	24.0607	23.6785	16	43.1	50.421	156.72	AT1G32200.1
19.8422	19.8463	19.7181	n. def.	20.0077	20.7426	20.3594	20.086	3	20.3	23.148	5.4959	AT1G32990.1
20.8585	21.8552	22.0134	23.0714	n. def.	n. def.	n. def.	n. def.	5	41.6	22.78	100.46	AT1G33040.1
25.4817	25.9391	25.5422	25.0553	n. def.	20.7271	n. def.	n. def.	14	61.3	22.017	113.42	AT1G33140.1;AT1G33120.1
19.663	19.749	19.623	n. def.	n. def.	n. def.	n. def.	n. def.	3	20.3	18.665	6.9645	AT1G34000.1
23.1064	22.7865	22.9222	23.2421	23.1957	23.2366	22.1619	23.1853	6	28.1	33.356	10.709	AT1G35160.2
19.6223	20.1721	19.3613	n. def.	n. def.	n. def.	n. def.	n. def.	2	7	49.85	3.419	AT1G35620.1
25.2613	23.5539	23.7672	23.1939	22.7522	23.6671	23.0442	23.9618	14	47.6	36.203	32.36	AT1G35720.1
21.4968	21.036	20.6841	20.7279	n. def.	n. def.	n. def.	n. def.	1	3	58.815	20.191	AT1G36280.1
17.9425	17.6276	17.8111	n. def.	n. def.	n. def.	n. def.	n. def.	2	10.9	44.959	8.5016	AT1G36310.1
22.0057	22.8858	22.3891	23.6046	n. def.	n. def.	n. def.	n. def.	8	34.1	31.223	36.142	AT1G36390.1
22.9031	23.3279	23.1016	23.9261	n. def.	n. def.	n. def.	n. def.	10	26.7	48.622	227.29	AT1G36730.1
21.5204	21.2913	20.6419	21.3761	21.4541	21.6732	21.4968	21.4002	5	28	20.568	147.36	AT1G42480.1
20.6213	20.0729	20.6628	20.684	n. def.	n. def.	n. def.	n. def.	5	7.1	93.874	7.0577	AT1G42550.1
20.7839	20.9599	21.3454	21.887	23.3069	23.8753	23.463	23.8417	4	32.1	17.829	204.27	AT1G42960.1
23.5747	24.117	23.8463	22.0209	21.3115	21.782	21.4353	21.4916	10	24.2	47.659	83.247	AT1G42970.1
22.5436	22.6055	22.6567	22.2746	n. def.	n. def.	n. def.	n. def.	8	25.2	37.287	214.64	AT1G43670.1
20.3031	19.964	20.173	20.4935	n. def.	n. def.	n. def.	n. def.	5	13.5	65.463	20.663	AT1G43690.1
n. def.	n. def.	n. def.	n. def.	20.6043	20.9009	20.5173	20.6731	9	26	53.158	29.09	AT1G44170.1
22.147	22.1036	23.5359	20.8312	23.2357	23.0386	24.102	22.4171	7	28.3	28.007	195.15	AT1G44575.1
22.5038	22.7278	23.2466	22.0945	n. def.	n. def.	n. def.	n. def.	6	16.3	54.776	145	AT1G45201.1
21.2308	20.3253	21.4295	n. def.	23.8945	24.1885	24.2156	23.867	6	19.7	50.966	131.54	AT1G47128.1
21.8847	21.6744	21.724	20.3894	n. def.	20.0816	n. def.	n. def.	4	17.6	30.065	149.38	AT1G47260.1
20.1833	19.3919	n. def.	21.5604	21.5827	n. def.	n. def.	n. def.	7	40.9	28.106	48.855	AT1G47420.1
24.6016	25.0543	24.4809	23.1814	21.4266	24.6832	22.5733	21.7367	5	29.3	11.064	119.29	AT1G47540.2
20.1719	n. def.	19.9096	20.1958	n. def.	n. def.	n. def.	n. def.	2	9.3	27.677	1.9202	AT1G47750.1
26.8094	26.5969	26.636	26.5322	23.7656	24.2996	22.8662	23.1055	26	57.8	53.987	323.31	AT1G48030.1
25.1072	25.9066	24.4626	24.2654	23.9152	24.4301	22.615	22.9797	17	76.4	24.081	142.14	AT1G48130.1
19.3339	n. def.	20.6805	19.5391	n. def.	n. def.	n. def.	n. def.	2	8.7	29.887	2.083	AT1G48240.1;AT3G17440.1
20.2796	19.7431	20.1178	n. def.	n. def.	n. def.	n. def.	n. def.	2	12.4	18.726	9.2334	AT1G48350.1
21.0683	20.8548	21.0963	21.6777	19.9421	20.468	n. def.	20.1637	6	17.6	38.907	68.309	AT1G48470.1
21.3999	21.6131	21.5011	21.2438	n. def.	n. def.	n. def.	n. def.	4	8.2	60.94	8.4691	AT1G48520.1
19.3451	19.0926	19.8287	19.5574	19.9	19.5665	20.0065	19.5936	1	3.3	56.045	47.858	AT1G48600.2
19.4537	19.9412	19.8244	19.3736	n. def.	n. def.	n. def.	n. def.	4	16.2	21.922	3.5882	AT1G48830.1
25.8372	26.2698	26.2965	25.7965	n. def.	20.7521	21.9431	n. def.	14	16.7	58.773	180.81	AT1G48920.1
19.591	20.765	19.9744	20.0375	n. def.	n. def.	n. def.	n. def.	2	20.7	18.443	4.3488	AT1G48990.1
22.1671	21.5965	21.6305	20.6232	n. def.	n. def.	n. def.	n. def.	9	16.1	74.388	21.457	AT1G49430.1
20.9179	21.0364	21.2416	n. def.	n. def.	n. def.	n. def.	n. def.	2	5.8	48.483	15.486	AT1G49600.1
23.0257	23.2908	22.8794	21.5897	23.1123	23.2133	23.116	23.0432	16	26.8	72.779	176.59	AT1G49760.1
26.6934	26.5432	25.6595	25.3661	26.2209	26.0878	25.2758	25.4955	13	41.1	49.54	323.31	AT1G50010.1;AT1G04820.1;AT4G14960.2
24.6279	24.2075	24.6444	25.99	22.3589	22.8782	23.2805	23.103	23	24.7	110.49	243.46	AT1G50200.1
23.8579	23.6269	23.0583	23.9244	21.6493	20.5851	20.1173	20.8674	17	46.7	67.801	274.08	AT1G50480.1
n. def.	n. def.	n. def.	n. def.	20.0502	20.6971	19.8976	20.6344	2	19.4	19.189	30.354	AT1G50900.1
20.3076	20.5966	20.7408	20.9439	n. def.	n. def.	n. def.	n. def.	2	12.3	11.361	2.1132	AT1G51400.1
20.1618	20.9991	19.6047	n. def.	n. def.	n. def.	n. def.	n. def.	3	14.9	22.438	3.6289	AT1G51510.1
19.3512	19.4737	20.4107	19.9845	n. def.	n. def.	n. def.	n. def.	9	21.4	61.053	91.764	AT1G51680.1
22.2411	21.8722	22.0584	20.6295	20.8008	19.52	20.4977	19.5614	9	27.2	54.401	121.13	AT1G51980.1
n. def.	n. def.	n. def.	n. def.	20.3024	20.0843	20.3698	20.7965	5	14.3	46.592	10.255	AT1G52380.1
21.4931	22.6842	22.7536	23.322	n. def.	n. def.	n. def.	n. def.	6	45	18.1	9.2963	AT1G52690.1
21.3226	21.6811	21.9646	22.0659	n. def.	n. def.	n. def.	n. def.	5	21.1	36.975	22.841	AT1G52760.1
20.0286	20.0111	20.7469	19.8494	n. def.	n. def.	n. def.	n. def.	3	22.1	32.245	4.6797	AT1G53000.1
20.0467	19.3121	20.2084	20.2849	19.9291	20.3796	19.7785	19.8592	5	13.5	63.416	94.909	AT1G53210.1
18.9493	19.037	19.1293	20.1486	19.7229	20.8462	n. def.	20.4406	7	34.9	35.804	29.311	AT1G53240.1;AT3G15020.1
21.8249	21.9761	20.6765	21.6589	n. def.	n. def.	n. def.	n. def.	9	24.9	47.803	15.08	AT1G53750.1
21.3827	21.4337	21.8029	20.5008	n. def.	20.977	21.5881	20.8573	11	26.8	64.148	181.54	AT1G53840.1
20.8093	20.5554	19.5842	19.6257	n. def.	n. def.	n. def.	20.4264	5	19.4	43.143	80.556	AT1G54010.1
23.8162	23.6596	23.0031	22.6996	24.3555	23.6546	23.3985	23.6668	2	7.3	46.762	157.54	AT1G54270.1;AT1G72730.1
25.1709	22.822	23.8827	24.8782	n. def.	21.7302	n. def.	n. def.	5	24.5	10.796	38.775	AT1G54410.1
21.2405	22.2197	22.2349	21.4258	21.9479	22.8103	23.068	21.5611	8	30.5	31.138	109.89	AT1G54780.1
21.2869	21.7542	21.2793	21.5776	22.7443	23.7133	23.462	23.6134	17	69.9	36.764	113.54	AT1G54870.1
21.3883	21.9248	22.3988	22.0258	n. def.	n. def.	n. def.	n. def.	2	16	23.843	3.2395	AT1G55160.3
21.4705	21.1726	20.8273	21.0735	22.4188	22.2224	21.7643	21.9234	13	49.3	37.41	26.399	AT1G55480.1
26.4673	26.4255	26.7728	26.4748	26.0632	25.9473	25.6915	25.6163	12	23	63.808	323.31	AT1G55490.1
19.5537	19.6049	20.0261	n. def.	n. def.	n. def.	n. def.	n. def.	7	23.6	44.994	23.323	AT1G55890.1
22.4465	21.9972	21.1326	21.7377	21.653	21.8182	20.917	21.0662	10	33.3	45.628	101.17	AT1G56050.1
24.8986	25.2219	24.9393	24.7739	27.2382	27.182	27.2965	27.1969	33	45.6	93.89	323.31	AT1G56070.1
23.9999	22.4213	23.8248	22.2796	22.6582	22.9331	22.342	n. def.	11	29.5	49.938	101.44	AT1G56190.1
24.5395	23.8691	23.457	23.0282	n. def.	n. def.	n. def.	n. def.	3	18.7	21.986	22.196	AT1G56330.1
19.5894	19.2106	19.8991	n. def.	n. def.	n. def.	n. def.	n. def.	2	6.6	48.527	35.869	AT1G56340.1
20.5008	19.8182	19.8798	19.4722	n. def.	n. def.	n. def.	n. def.	2	17.5	18.406	2.5541	AT1G56580.1
n. def.	21.6846	21.3951	n. def.	26.576	29.0045	28.8947	26.6363	1	4.3	46.312	2.1515	AT1G56590.1
23.4378	23.5898	23.1296	22.2435	25.7098	25.6977	25.5524	25.6593	14	34.9	46.4	323.31	AT1G57720.1
n. def.	n. def.	n. def.	n. def.	18.5714	18.5707	n. def.	18.3688	2	9.8	36.73	5.2205	AT1G59960.1
n. def.	n. def.	n. def.	n. def.	19.8787	19.5292	19.587	19.5109	2	6.1	38.268	2.9557	AT1G60680.1
n. def.	21.185	21.1496	n. def.	22.5259	22.9491	22.844	22.8007	4	14.8	37.924	27.398	AT1G60710.1;AT1G60730.3
20.483	20.2672	21.0517	21.4758	20.516	n. def.	20.5791	21.0053	2	6.6	41.039	8.0412	AT1G60940.1;AT2G23030.1
24.6926	23.6922	23.7147	23.0303	n. def.	20.3691	n. def.	n. def.	6	23.4	29.181	30.623	AT1G61520.1
19.9799	20.5345	20.0864	20.7583	20.7244	21.536	21.2276	21.5807	5	23.4	38.806	11.857	AT1G61790.1
18.6018	17.3528	n. def.	19.104	24.6854	25.4634	24.3494	25.9064	9	25.1	55.748	170.41	AT1G62290.1
25.9209	26.2613	26.0396	24.7261	n. def.	22.6449	22.3461	23.8227	14	47.5	36.183	67.871	AT1G62380.1
22.5783	22.5436	22.8362	21.2079	n. def.	n. def.	n. def.	n. def.	10	19.2	82.707	295.77	AT1G62390.1
21.6145	21.8759	21.2445	20.5379	20.6616	20.8925	n. def.	19.9713	7	25.2	42.846	44.522	AT1G62640.1
25.0252	25.8725	24.4845	24.8335	21.2087	21.763	19.9895	20.8911	19	30.8	64.519	251.48	AT1G62740.1
23.1755	21.9285	21.5958	21.4466	23.1214	21.7717	21.2394	21.3028	17	32.4	86.057	135.24	AT1G62750.1
n. def.	n. def.	n. def.	n. def.	22.3927	20.8276	20.8802	n. def.	4	19.8	27.219	9.1694	AT1G62780.1
20.5521	21.2908	21.2564	20.8778	n. def.	20.2773	20.3215	20.2202	3	31.8	16.579	27.786	AT1G62820.1
22.8003	21.802	21.1895	21.1048	22.8215	21.9845	21.6668	n. def.	11	43.5	33.597	217.8	AT1G63000.1
20.9209	19.785	19.9418	21.9179	n. def.	n. def.	n. def.	n. def.	3	12.3	38.91	52.347	AT1G63180.1
20.8564	19.8196	20.7971	n. def.	n. def.	n. def.	n. def.	n. def.	2	13.8	19.067	4.4716	AT1G63460.1;AT2G48150.1;AT2G43350.1
n. def.	n. def.	n. def.	n. def.	19.8678	19.751	20.1365	n. def.	3	11.1	38.083	64.747	AT1G63610.2
25.284	24.5601	24.7946	23.7131	19.968	21.8963	20.2041	21.1987	26	31.1	113.95	200.78	AT1G63770.5
24.776	24.1169	24.0015	23.1536	n. def.	20.4079	n. def.	19.9231	14	39.4	53.301	191.9	AT1G63940.2
25.083	24.0361	25.0535	26.7543	n. def.	n. def.	n. def.	n. def.	4	24	30.528	38.857	AT1G64090.2
21.8988	21.4206	21.4524	22.0578	n. def.	n. def.	n. def.	n. def.	2	4.1	53.377	84.083	AT1G64190.1
20.4263	20.4727	20.0438	19.6518	n. def.	n. def.	n. def.	n. def.	3	7.4	64.494	5.8843	AT1G64330.1
23.6618	22.4157	23.6189	21.9675	n. def.	20.1362	19.5245	19.7477	6	19	38.075	52.991	AT1G64970.1
22.3619	21.5464	22.2985	21.1516	n. def.	n. def.	n. def.	n. def.	2	11.6	30.216	5.7843	AT1G64980.1
20.1333	20.9698	19.6417	20.1729	20.672	21.2203	20.4924	20.627	5	11.9	41.866	102.8	AT1G65090.2
24.5512	22.6101	22.9351	22.4508	n. def.	n. def.	n. def.	n. def.	11	38.2	36.392	323.31	AT1G65260.1
20.1806	20.5824	20.5082	20.2101	n. def.	n. def.	n. def.	n. def.	5	9.1	83.56	6.0864	AT1G65540.1
27.502	27.2374	26.7125	27.9344	24.8334	25.3158	23.9927	24.0427	34	67.1	45.746	323.31	AT1G65930.1
22.3425	21.7295	22.5012	22.9552	22.9443	23.1467	23.473	23.2271	10	79	17.428	65.844	AT1G65980.1
20.8233	21.4962	21.4359	20.256	n. def.	n. def.	n. def.	n. def.	6	22.6	25.507	38.075	AT1G66070.1
18.7165	19.0689	18.7493	n. def.	n. def.	n. def.	n. def.	n. def.	1	4.7	40.39	18.068	AT1G66200.3
21.5815	21.8634	21.5942	21.4739	21.3216	21.7407	n. def.	21.5549	7	56.6	11.43	63.421	AT1G66240.1
21.8358	21.3337	22.2792	21.6309	21.6029	21.67	21.7908	21.1169	4	15.1	41.471	45.201	AT1G66430.1
22.6244	20.6167	23.0299	22.5177	n. def.	19.5543	19.3998	19.4437	4	24.9	33.925	23.11	AT1G66670.1
n. def.	n. def.	n. def.	n. def.	23.2825	23.8489	23.7791	23.3074	8	39.4	20.216	72.063	AT1G67090.1
19.3776	19.2815	18.8383	n. def.	n. def.	n. def.	n. def.	n. def.	3	12.5	26.425	48.617	AT1G67360.2
23.1831	22.751	22.5081	22.9484	n. def.	n. def.	n. def.	n. def.	9	37.7	26.081	66.958	AT1G67700.2
24.3469	24.1231	23.9281	24.7157	n. def.	n. def.	n. def.	n. def.	13	36.5	35.761	175.26	AT1G67730.1
22.624	23.026	22.958	21.2258	21.7664	22.4327	22.4994	22.2801	15	59.9	42.346	188.85	AT1G68010.2
19.7956	20.1287	n. def.	20.8152	n. def.	n. def.	n. def.	n. def.	1	2.7	69.289	23.149	AT1G68060.1
19.9133	n. def.	22.0838	21.5047	n. def.	n. def.	n. def.	n. def.	3	9.1	46.674	7.3284	AT1G69250.1
24.2477	24.7494	24.6521	25.4217	n. def.	n. def.	n. def.	n. def.	6	50	17.207	144.39	AT1G69410.1
20.4817	21.1708	20.6878	22.838	23.5341	23.399	24.0559	23.8588	15	43.5	46.69	182.01	AT1G69740.1
19.9802	19.9117	19.4789	20.4991	n. def.	n. def.	n. def.	n. def.	5	14.1	51.383	26.718	AT1G69800.2
25.6733	24.6252	24.258	23.341	21.6441	22.3036	22.2037	21.3948	27	88.2	30.836	290.82	AT1G70410.2
23.9839	23.6113	23.5015	24.1722	n. def.	n. def.	22.459	n. def.	14	28.1	72.557	40.281	AT1G70730.3
24.7997	24.1574	24.1755	24.9333	20.771	21.9876	20.8151	21.1678	19	24.1	66.864	323.31	AT1G70770.1
21.4016	22.6172	21.0399	23.0506	n. def.	n. def.	n. def.	n. def.	2	4.5	37.614	4.7532	AT1G70830.1
21.3523	21.9713	22.6049	22.5669	n. def.	n. def.	n. def.	n. def.	3	6.7	69.465	123.5	AT1G70940.1
n. def.	22.5685	22.7671	22.2897	n. def.	n. def.	n. def.	n. def.	3	10.6	37.798	3.8176	AT1G71860.1
22.3277	22.9959	23.8113	22.9337	23.2761	23.4394	24.0227	23.6503	19	37.5	64.046	128.15	AT1G72150.1
n. def.	20.43	n. def.	n. def.	n. def.	20.21	20.2147	20.287	4	10.2	56.104	100.4	AT1G72160.1
19.0723	18.7131	18.9837	n. def.	n. def.	n. def.	n. def.	n. def.	2	7.2	61.031	4.5158	AT1G72330.3
20.9969	21.5472	21.2515	20.8849	n. def.	n. def.	n. def.	n. def.	10	20.1	67.542	25.924	AT1G72550.1
18.6071	17.6479	17.4604	n. def.	n. def.	n. def.	n. def.	n. def.	2	6.4	33.635	5.3463	AT1G72640.1
24.1851	24.2721	23.8947	23.4403	21.0817	20.2575	19.7652	19.1039	11	41.1	38.671	83.899	AT1G72680.1
19.9212	19.7615	19.5408	n. def.	n. def.	n. def.	n. def.	n. def.	2	5.6	56.924	4.1482	AT1G72810.1
22.1956	21.6954	21.7437	n. def.	n. def.	n. def.	n. def.	n. def.	6	27.1	22.691	195.88	AT1G73030.1
26.95	26.7016	26.3156	28.0797	24.3988	25.2942	22.3187	24.2324	10	50.9	18.004	323.31	AT1G73230.1
19.3719	19.9474	20.9833	20.7396	n. def.	n. def.	n. def.	n. def.	4	13.4	51.474	135.33	AT1G74030.1
20.5735	20.9013	21.0727	21.1502	20.5379	20.9915	20.9345	21.0335	5	15.7	39.219	15.21	AT1G74100.1
n. def.	20.576	20.3745	20.4558	21.4719	n. def.	n. def.	n. def.	3	10	28.728	10.423	AT1G74230.1
25.2719	25.1822	23.6793	23.7257	21.4749	21.8747	21.3429	21.2803	21	52.5	51.837	323.31	AT1G74470.1
20.8161	21.4335	21.1467	20.776	20.5861	20.8712	21.1623	n. def.	5	23.1	30.642	33.56	AT1G74560.3;AT1G18800.1
21.6512	22.0045	21.892	22.8036	n. def.	n. def.	n. def.	n. def.	4	8.7	65.199	5.2531	AT1G74690.1
19.9006	20.862	20.7567	19.6049	n. def.	n. def.	n. def.	n. def.	3	9.6	20.735	17.052	AT1G74730.1
21.6428	21.662	21.4202	21.2276	20.7483	21.3601	n. def.	21.6101	6	20.7	45.563	17.084	AT1G74910.1
19.6889	19.4155	19.4155	19.301	n. def.	n. def.	n. def.	n. def.	5	13.3	57.599	8.0032	AT1G74960.2
23.4761	24.0534	23.601	23.3366	21.3671	21.7434	22.2514	21.8662	10	47.9	23.407	74.71	AT1G75270.1
20.5686	21.9867	21.7213	22.0011	n. def.	n. def.	n. def.	n. def.	5	27.4	33.736	9.1707	AT1G75280.1
22.1157	22.1507	22.4173	22.3696	19.9859	20.1602	n. def.	20.8634	7	22.4	41.002	75.618	AT1G75330.1
21.6737	20.903	21.6493	22.0041	n. def.	n. def.	n. def.	n. def.	6	47.9	16.033	34.646	AT1G75350.1
20.4282	20.1658	21.4714	n. def.	19.9865	20.9248	20.6429	20.2117	3	5.9	57.868	19.014	AT1G75680.1
21.9668	23.3433	22.1948	22.9441	n. def.	n. def.	n. def.	n. def.	1	6.6	21.777	6.3416	AT1G75840.1
n. def.	n. def.	n. def.	n. def.	20.2861	20.529	20.4172	20.5297	3	23.8	17.857	54.106	AT1G75950.1
19.8197	n. def.	n. def.	n. def.	21.7911	21.9754	22.2506	22.1211	7	22.8	33.684	10.805	AT1G76080.1
21.001	19.4638	19.9905	n. def.	n. def.	n. def.	n. def.	n. def.	4	12.3	40.124	10.879	AT1G76090.1
26.3929	26.0449	26.156	24.4189	21.2066	22.8028	20.0517	20.4806	12	66.5	20.786	141.1	AT1G76180.1
20.5746	20.3972	19.823	20.9967	n. def.	n. def.	n. def.	n. def.	3	8	68.641	39.788	AT1G76400.1
20.8425	20.051	20.6279	21.3333	20.2773	n. def.	n. def.	n. def.	4	9.9	67.558	250.81	AT1G76550.1
n. def.	20.6752	20.7099	n. def.	20.6421	20.876	21.0729	20.8806	5	18.4	44.015	7.3953	AT1G76680.2
21.929	22.0726	22.1196	22.3645	n. def.	n. def.	n. def.	n. def.	11	9.7	142.11	128.4	AT1G76810.1
20.4502	20.82	20.5193	20.6923	21.4438	21.2281	21.6277	21.3578	5	19.8	36.565	28.064	AT1G77060.1
24.668	24.856	25.0198	24.9357	23.0396	24.2405	23.3041	23.7659	12	41.2	41.178	169.79	AT1G77120.1
20.7327	20.7609	20.3158	19.7291	n. def.	n. def.	n. def.	n. def.	6	22.8	34.946	116.94	AT1G77330.1
20.4279	19.968	20.5664	n. def.	n. def.	n. def.	n. def.	n. def.	5	15.3	46.092	16.614	AT1G77490.1
18.944	19.6275	19.6347	18.4636	n. def.	n. def.	n. def.	n. def.	2	20.2	12.855	45.44	AT1G77540.1
19.2055	n. def.	19.6761	18.7249	19.6414	20.621	n. def.	n. def.	2	29	9.9284	3.5804	AT1G77710.1
20.8863	21.589	21.2279	n. def.	n. def.	n. def.	n. def.	n. def.	5	27.1	33.115	25.841	AT1G78150.3
24.7619	24.302	25.2618	24.5976	24.652	24.2082	24.3863	24.342	11	49.4	29.161	170.78	AT1G78300.1
21.8905	21.716	22.488	21.9168	n. def.	20.6998	n. def.	n. def.	5	27.2	25.006	9.6674	AT1G78370.1
22.9602	22.8719	23.0852	21.7411	n. def.	n. def.	n. def.	n. def.	3	10.5	25.65	8.8831	AT1G78380.1
24.3608	22.7616	22.5705	22.3917	20.9386	20.7469	n. def.	20.9759	12	21.1	75.371	85.548	AT1G78570.1;AT3G14790.1
24.5042	23.8001	23.402	23.5188	24.7188	24.8778	24.897	24.5301	22	44	68.812	297.46	AT1G78900.1
21.5063	22.3104	22.8569	21.5273	n. def.	n. def.	n. def.	n. def.	2	22.9	14.586	3.8725	AT1G79040.1
25.2228	25.0736	24.6867	22.4902	23.8436	24.1898	23.5739	23.7295	18	51.2	41.893	323.31	AT1G79230.1
23.9493	23.3641	24.4002	23.016	23.2961	23.9596	22.0353	24.1981	13	43.1	45.483	152.22	AT1G79340.1
18.4618	17.9726	17.8336	n. def.	n. def.	n. def.	n. def.	n. def.	3	9.8	36.9	2.3577	AT1G79500.5;AT1G16340.4
20.2704	20.3298	20.7669	23.6152	n. def.	n. def.	n. def.	n. def.	4	21.1	44.83	37.527	AT1G79530.1
25.2336	24.6123	24.7467	24.8853	26.1489	25.652	25.2521	25.1596	27	80	42.131	233.8	AT1G79550.1
22.7736	22.7453	22.4407	22.6848	n. def.	n. def.	n. def.	n. def.	4	29.5	16.282	18.216	AT1G79850.1
21.0057	20.1836	21.4029	21.1863	n. def.	n. def.	n. def.	n. def.	4	14.1	34.161	17.605	AT1G79870.1
24.8475	25.1142	24.7521	24.8022	23.7919	24.5567	24.0899	23.9656	9	18.7	91.68	323.31	AT1G79920.1
21.3261	20.6419	20.5239	21.7619	21.3316	21.4664	21.5506	21.9255	8	15.4	91.749	50.909	AT1G79930.1
22.1509	21.399	21.5544	22.0395	n. def.	n. def.	n. def.	n. def.	7	16.4	76.903	76.185	AT1G79940.1
24.6249	24.5645	24.0664	24.1309	20.7396	22.0154	20.5219	21.6524	12	25.5	56.436	51.588	AT1G80460.1
n. def.	n. def.	n. def.	n. def.	21.3946	21.9731	22.2068	21.7113	9	33.1	42.793	23.935	AT2G01470.1
20.7411	20.5701	20.3778	20.8085	n. def.	n. def.	n. def.	n. def.	4	41.7	11.74	8.309	AT2G02050.1
22.0391	n. def.	22.9731	23.2003	n. def.	n. def.	n. def.	n. def.	1	25	8.0512	1.8955	AT2G02510.1
21.7984	21.1248	21.0257	21.3439	21.4667	n. def.	n. def.	n. def.	10	9.1	134.9	48.58	AT2G02560.1
22.7181	n. def.	22.7355	22.6796	n. def.	n. def.	n. def.	n. def.	3	13.5	19.028	9.9862	AT2G03420.1
26.6716	26.3702	25.8099	27.7366	n. def.	20.0197	n. def.	n. def.	12	59.9	19.7	132.91	AT2G03440.1
26.0584	25.7325	25.204	25.2225	25.8198	25.6978	25.4948	25.4842	43	56.8	88.662	323.31	AT2G04030.1
20.8217	19.8196	20.5453	19.8942	n. def.	n. def.	n. def.	n. def.	4	18.2	44.577	7.1165	AT2G04400.1
n. def.	21.9343	21.2806	20.5834	n. def.	n. def.	n. def.	n. def.	2	17.1	16.434	3.5319	AT2G04700.1
24.6021	24.2743	22.8445	22.4029	23.1499	24.2902	23.337	22.8951	2	11.7	28.649	16.186	AT2G05100.1;AT2G05070.1;AT3G27690.1
22.324	21.6825	21.936	20.3658	n. def.	n. def.	n. def.	n. def.	3	23.3	14.293	35.184	AT2G05620.1
22.4296	24.2449	24.5008	23.8922	22.3798	23.578	23.6163	23.8643	16	27	108.2	69.741	AT2G05710.1
n. def.	n. def.	n. def.	n. def.	20.5374	n. def.	20.8068	20.4466	4	16.8	39.612	8.6026	AT2G05830.1
21.2027	21.8433	21.4695	22.7353	21.9205	21.8082	22.0643	22.5989	13	28.6	80.014	102.76	AT2G05920.1
22.0035	21.3172	21.5584	21.8812	21.1385	21.5997	20.7404	n. def.	8	36.4	41.213	35.574	AT2G05990.1
21.941	21.4966	21.8448	22.6982	n. def.	n. def.	n. def.	n. def.	5	25.8	25.292	8.2663	AT2G06530.1
n. def.	n. def.	n. def.	n. def.	n. def.	21.073	20.9671	21.2128	4	16.2	34.291	13	AT2G06850.1
20.895	21.4151	20.5691	20.0449	n. def.	n. def.	n. def.	n. def.	4	5.7	86.032	3.4851	AT2G07050.1
24.725	24.7076	23.9763	24.1214	25.4159	24.8737	24.7702	24.6714	2	1.8	85.932	188.07	AT2G07698.1
22.6806	22.6302	22.946	21.6755	22.0773	22.108	22.3542	22.0391	4	11	29.648	10.31	AT2G10940.1
24.5244	24.8261	24.8833	25.2549	19.4251	20.4707	20.1441	19.3161	12	38.9	44.207	54.599	AT2G13360.1
21.1691	21.5179	20.8245	21.1974	n. def.	n. def.	n. def.	n. def.	6	7.4	96.547	36.559	AT2G13540.1
n. def.	n. def.	n. def.	n. def.	20.5346	20.1679	20.576	20.3549	5	11.6	69.812	10.061	AT2G14720.1;AT2G14740.1
23.2394	22.999	23.6382	n. def.	n. def.	n. def.	n. def.	n. def.	3	34.8	15.902	129.77	AT2G14880.1
20.8858	21.1957	21.0493	21.5757	n. def.	n. def.	n. def.	n. def.	3	7.2	53.96	169.58	AT2G15490.1;AT2G15480.1
20.6986	20.7803	21.5935	22.8473	n. def.	n. def.	n. def.	n. def.	4	14.3	56.903	9.9916	AT2G15860.2
24.2648	24.2256	24.7059	22.9149	n. def.	22.6984	21.3924	22.7311	6	38.8	18.034	19.807	AT2G16060.1
27.3095	26.8208	27.3864	26.9294	24.3083	24.1024	22.0424	21.9077	20	94.8	18.492	323.31	AT2G16600.1
23.5762	25.2956	25.4356	24.7539	n. def.	21.5026	n. def.	n. def.	6	32.6	15.42	160.31	AT2G17560.1
20.7289	20.6711	20.4231	21.9574	n. def.	21.6546	21.8752	22.0941	5	19.9	46.633	33.659	AT2G17630.1
21.7091	21.4576	22.3575	21.9687	n. def.	n. def.	n. def.	n. def.	6	17.7	49	188.98	AT2G17840.1
21.0278	20.7552	20.8346	n. def.	n. def.	20.4111	n. def.	n. def.	6	12	69.15	20.394	AT2G17980.1
23.229	23.3744	23.1098	23.0798	22.3207	22.0516	n. def.	21.5878	10	93.3	13.015	67.748	AT2G18040.1
20.9781	21.7816	21.7256	21.6454	n. def.	n. def.	n. def.	n. def.	7	13.1	104.22	34.611	AT2G18960.1
20.181	20.2351	19.708	n. def.	n. def.	n. def.	n. def.	n. def.	6	25.6	24.451	5.1981	AT2G18990.1;AT3G25580.1
25.5656	25.6341	25.0918	24.4897	20.97	22.8279	n. def.	20.2119	15	48	43.542	187.3	AT2G19480.1
21.2365	21.5773	21.997	22.0401	21.9183	22.2293	22.102	22.1953	16	40.8	55.758	62.005	AT2G19520.1
24.7321	26.0931	25.6087	26.1723	n. def.	22.1042	n. def.	n. def.	14	58	15.895	272.72	AT2G19730.1
22.2467	21.7821	21.6689	21.3214	21.5979	21.0988	21.395	20.9371	3	25.4	24.014	55.599	AT2G19830.1
n. def.	n. def.	n. def.	n. def.	21.0551	21.6469	21.9586	21.158	7	24.7	54.489	16.233	AT2G19860.1
19.2608	17.482	17.436	n. def.	n. def.	17.4896	n. def.	n. def.	4	13.5	44.135	85.648	AT2G19940.1
19.6419	18.9065	19.5036	19.232	n. def.	n. def.	n. def.	n. def.	3	2.7	158.95	3.14	AT2G20190.1
20.2587	19.9584	19.8902	n. def.	n. def.	n. def.	n. def.	n. def.	4	9.3	71.201	10.762	AT2G20330.1
21.0501	21.684	21.1572	19.9383	20.7591	21.4641	21.3616	21.2797	11	34.3	43.935	17.992	AT2G20360.1
24.998	25.4254	25.1476	24.6022	23.1754	23.5776	23.242	23.1302	28	64.1	45.345	323.31	AT2G20420.1
23.489	22.4758	23.5552	21.9944	20.3043	21.3957	21.2173	21.2418	9	40	31.847	122.36	AT2G20630.2
21.2574	21.5861	21.7254	22.5229	n. def.	n. def.	n. def.	n. def.	4	11.2	37.225	6.4077	AT2G20760.1
20.99	20.7476	20.1129	19.7088	n. def.	n. def.	20.8648	n. def.	5	21.7	33.795	26.622	AT2G20890.1
20.8282	20.6438	21.2107	20.5176	n. def.	n. def.	n. def.	n. def.	3	7.1	66.259	79.868	AT2G20990.3
21.6715	21.5144	20.9358	n. def.	n. def.	22.4067	20.9761	21.8088	6	42.8	19.077	21.046	AT2G21060.1
21.3957	21.0912	21.7503	21.2004	n. def.	n. def.	n. def.	n. def.	3	27.6	18.464	104.69	AT2G21130.1
19.588	19.6645	20.1302	20.4731	n. def.	22.194	n. def.	21.8229	4	16.3	28.167	103.61	AT2G21160.1
25.3786	25.8471	24.5716	24.0383	23.2235	24.1999	23.1184	23.8096	16	54.6	33.345	138.6	AT2G21170.1
22.0174	21.9892	21.9203	21.8758	n. def.	22.3786	21.9791	22.1117	8	33.7	35.01	13.189	AT2G21250.1;AT2G21260.1
19.6591	20.1483	20.4406	n. def.	21.5513	21.1734	21.3505	21.0862	5	24.1	37.712	10.765	AT2G21270.3
20.5597	19.1078	19.4718	n. def.	n. def.	n. def.	n. def.	n. def.	6	19.3	42.519	66.38	AT2G21385.4
22.3977	n. def.	21.298	22.3565	n. def.	n. def.	n. def.	n. def.	3	5.9	78.525	20.522	AT2G21470.2
27.3957	28.3566	28.5152	27.7113	20.2023	21.2869	18.7846	19.9362	8	48.1	19.298	78.268	AT2G21490.1
22.6947	21.8559	22.4176	21.2875	n. def.	n. def.	n. def.	n. def.	5	33.2	21.253	35.944	AT2G21620.2
25.1205	25.9829	24.7229	24.4153	24.1184	25.4687	23.7136	24.3423	11	68.2	16.89	323.31	AT2G21660.1
25.0321	25.247	24.9669	24.3319	23.9294	24.3506	23.0748	23.6347	26	72.5	27.597	323.31	AT2G21870.1
21.79	22.4299	22.9984	21.3255	n. def.	n. def.	n. def.	n. def.	3	7.6	50.999	108.3	AT2G22250.2
21.1746	19.9274	20.3886	n. def.	22.5121	22.3827	22.0184	22.1177	6	22.7	32.215	26.153	AT2G22475.1
20.3385	19.9521	19.8125	20.3456	20.6475	21.1077	21.1447	21.27	8	33.9	37.465	46.691	AT2G22780.1
24.7293	24.6997	24.1837	24.1084	21.9276	23.4907	22.0529	23.2539	22	41.7	71.652	234.33	AT2G23350.1
20.8238	21.4661	21.5546	24.5413	n. def.	n. def.	n. def.	n. def.	3	18	23.771	15.271	AT2G23640.1
22.6224	21.2943	21.829	23.4805	n. def.	n. def.	n. def.	n. def.	9	46.3	28.381	108.01	AT2G23820.2
21.8063	22.3583	22.5388	22.2913	n. def.	n. def.	n. def.	n. def.	7	50.5	19.811	218.1	AT2G24020.1
21.7178	22.5245	21.4096	20.7985	n. def.	n. def.	n. def.	n. def.	5	15.4	35.141	71.263	AT2G24060.1
23.6396	24.0868	23.764	24.5179	23.0057	23.3195	22.754	23.0914	16	50.2	54.509	323.31	AT2G24200.1
22.6897	21.9094	22.6424	23.1614	22.0766	22.5463	22.961	22.8005	19	50.5	53.849	308.1	AT2G24270.4
20.38	19.0151	18.8977	n. def.	n. def.	n. def.	n. def.	n. def.	3	7.6	60.607	12.862	AT2G24820.1
n. def.	n. def.	n. def.	n. def.	19.9992	20.0212	20.1084	19.7706	2	6.5	39.354	2.7265	AT2G25070.1
22.7376	21.9559	22.6117	22.0421	n. def.	21.3948	22.22	22.1481	8	40.3	26.015	53.993	AT2G25080.1
20.0679	19.1967	n. def.	20.1317	n. def.	n. def.	n. def.	n. def.	3	9.7	40.351	7.5403	AT2G25450.1
22.4419	22.1305	23.3299	22.1667	20.7799	21.0089	n. def.	n. def.	13	30.2	36.813	41.227	AT2G25830.1
n. def.	19.6658	n. def.	n. def.	20.2679	20.1805	20.4044	20.0659	8	18.8	64.606	52.947	AT2G25970.1
24.6702	23.4955	23.6718	23.1581	20.3857	20.4343	n. def.	n. def.	12	13.6	113.77	198.77	AT2G26080.1
20.1481	21.1983	20.6306	n. def.	n. def.	n. def.	n. def.	n. def.	4	9.5	61.96	10.629	AT2G26250.1
22.4536	21.7392	n. def.	20.6359	n. def.	n. def.	n. def.	n. def.	4	20.9	32.691	7.7613	AT2G26670.1
21.8973	21.1014	21.4676	20.626	n. def.	n. def.	n. def.	n. def.	8	32	43.154	116.64	AT2G27680.1
23.7752	23.8504	23.702	24.2567	25.1385	25.6707	24.5395	25.7366	9	72.2	11.444	142.43	AT2G27710.1
20.455	20.1584	20.2513	22.3669	22.664	22.7946	22.5685	22.5545	3	36.2	13.031	56.944	AT2G27720.2
25.4042	25.9994	25.8742	26.4579	n. def.	22.8023	n. def.	22.0261	5	43.4	11.947	119.7	AT2G27730.1
25.7772	25.2882	25.4445	24.8871	26.3161	26.5201	26.3871	26.1112	44	57.3	62.071	323.31	AT2G28000.1
20.756	21.4627	21.4408	21.7229	n. def.	n. def.	n. def.	n. def.	2	30.6	9.7861	49.21	AT2G28430.1
n. def.	n. def.	n. def.	n. def.	22.3979	23.3116	23.16	23.0575	6	17.4	55.704	24.728	AT2G28490.1
23.5695	24.0787	23.308	23.9531	n. def.	n. def.	n. def.	n. def.	2	4.5	50.245	11.658	AT2G28800.1
21.7903	21.9837	22.1619	22.8395	n. def.	n. def.	n. def.	20.0081	3	32.4	15.482	178.23	AT2G28900.1
n. def.	n. def.	n. def.	n. def.	n. def.	20.5354	20.8215	20.9129	3	17.4	26	6.3183	AT2G29450.1
22.9598	22.1189	22.7892	21.4529	n. def.	19.8628	n. def.	n. def.	9	21.9	51.599	70.343	AT2G29560.1
22.7416	22.508	21.5294	22.0376	20.4661	19.6588	19.9989	19.4705	5	18.2	32.642	16.828	AT2G30050.1
19.1875	22.1534	21.1949	20.5694	21.0691	21.6049	21.3349	21.0175	5	28.6	24.389	37.058	AT2G30060.1
23.2232	23.555	23.804	23.0708	22.9364	22.752	22.7251	23.0103	17	20.4	120.25	323.31	AT2G30110.1
18.7972	19.5734	20.02	19.5042	n. def.	n. def.	n. def.	n. def.	1	4.3	26.237	7.8757	AT2G30260.1
20.6359	20.4776	20.156	n. def.	n. def.	n. def.	n. def.	n. def.	3	8.1	57.792	2.4372	AT2G30490.1
20.1626	20.0948	19.1696	n. def.	n. def.	n. def.	n. def.	n. def.	4	9.8	65.854	13.298	AT2G30520.1
20.1713	21.3123	20.8418	22.2421	21.2021	21.9204	21.1265	21.8121	5	28.6	22.26	22.049	AT2G30695.1
26.145	25.511	26.1766	25.6884	23.8771	24.0215	22.9224	22.9328	16	73.5	24.146	80.299	AT2G30860.1
21.6411	20.8116	20.1365	21.3572	n. def.	20.3395	n. def.	n. def.	7	14.7	74.157	107.01	AT2G30950.1
27.0298	25.8608	25.5969	26.3134	23.4645	24.1013	22.177	22.2568	27	64	47.757	229.14	AT2G30970.1
20.9185	21.2481	21.3515	20.7869	20.5354	20.4812	20.813	20.1825	8	36.3	35.275	19.15	AT2G31390.1
22.0458	22.0149	23.5254	23.5924	21.4964	21.6092	21.1906	n. def.	6	35.5	18.944	102.72	AT2G31570.1
22.165	21.2543	21.6909	19.8749	21.855	20.9511	21.1795	20.8716	8	53.2	28.865	70.505	AT2G31670.1
20.1375	20.3542	20.3654	21.45	n. def.	20.4892	n. def.	n. def.	6	24.1	51.053	38.14	AT2G31750.1
22.5311	23.2428	22.9984	22.8749	n. def.	22.56	n. def.	22.7031	9	54.9	15.329	130.3	AT2G32060.1
20.232	20.7616	21.3653	n. def.	n. def.	n. def.	n. def.	n. def.	5	4.4	148.61	106.38	AT2G32240.1
20.0327	20.0036	20.233	n. def.	19.9553	19.9627	20.1509	20.3081	6	6.5	108.98	22.051	AT2G32730.1
21.0521	21.0501	19.8677	19.448	19.8811	19.7231	19.2143	19.2911	9	34.3	47.754	58.104	AT2G32920.1
22.1134	21.2276	21.278	22.0948	n. def.	n. def.	n. def.	n. def.	11	32	35.448	96.593	AT2G33040.1
20.1694	20.2713	19.5009	21.4393	20.5972	20.7082	20.7024	21.1719	8	25.4	51.412	56.403	AT2G33070.3
26.7385	26.6683	26.1674	25.711	26.5641	25.9176	25.9124	26.1764	35	70.3	48.578	323.31	AT2G33150.1
19.1958	n. def.	20.1647	19.6101	n. def.	n. def.	n. def.	n. def.	3	16.3	27.496	5.4685	AT2G33255.1
21.4633	22.1995	21.6283	20.4287	n. def.	20.8808	20.776	21.7115	8	41.6	22.74	29.364	AT2G33470.1
23.1671	22.8255	23.8913	22.5492	21.4056	21.7355	21.9075	21.721	5	18.4	35.875	19.607	AT2G33590.1
22.5056	22.0094	21.7784	22.5083	n. def.	n. def.	n. def.	n. def.	5	26.7	32.645	6.3415	AT2G33800.1
21.2627	21.4056	21.2723	21.5372	n. def.	n. def.	n. def.	n. def.	1	2.5	52.097	6.8581	AT2G34250.1
19.3439	19.8164	18.8897	n. def.	n. def.	n. def.	n. def.	n. def.	2	12.8	26.143	5.2926	AT2G34310.1
n. def.	19.8292	19.608	20.326	n. def.	n. def.	n. def.	n. def.	2	9.7	22.68	2.6425	AT2G34690.1
21.4121	22.1602	22.619	21.1127	22.1141	21.8442	22.0401	22.083	7	41.1	18.833	143.93	AT2G34700.1
20.2097	20.5146	n. def.	20.1032	n. def.	20.3133	n. def.	n. def.	9	24.3	64.906	44.467	AT2G35040.1
n. def.	n. def.	n. def.	n. def.	20.9221	20.1328	20.2654	20.2313	2	22.4	17.947	10.421	AT2G35370.1
n. def.	n. def.	n. def.	n. def.	21.4939	21.1174	21.3124	21.4534	5	17.9	33.785	12.143	AT2G35410.1
20.9066	20.4699	20.7721	n. def.	n. def.	20.103	n. def.	20.3705	6	18.6	42.687	30.848	AT2G35500.1
22.7444	22.3317	22.0938	22.4128	n. def.	n. def.	n. def.	n. def.	7	65.1	11.951	36.15	AT2G35605.1
20.5882	20.0821	19.1652	n. def.	n. def.	n. def.	n. def.	n. def.	4	3	217.55	10.56	AT2G35630.1
24.3162	25.4888	24.6438	25.0336	21.0036	20.9046	20.8616	n. def.	18	42.6	46.696	323.31	AT2G35880.1
22.1308	22.2126	22.8668	23.3195	n. def.	n. def.	n. def.	n. def.	7	18.3	53.645	18.669	AT2G36070.1
21.0839	22.1517	21.3742	23.5059	n. def.	n. def.	n. def.	n. def.	3	14.6	21.969	80.788	AT2G36100.1
25.4036	25.7576	26.1084	26.0408	26.8498	27.1393	27.2761	27.2882	36	81.1	47.719	323.31	AT2G36530.1
20.8641	20.7783	20.6222	19.6731	22.9359	23.5643	23.7909	23.5677	11	28.5	57.508	150.13	AT2G36580.1
20.3726	19.9967	19.6507	19.65	n. def.	n. def.	n. def.	n. def.	3	17.7	18.85	2.3042	AT2G36620.1;AT3G53020.1
21.5857	22.7654	22.1869	23.2384	n. def.	n. def.	n. def.	n. def.	14	37.5	48.492	126.94	AT2G36640.1
23.7567	22.0621	22.921	22.0814	21.0609	20.6915	20.435	20.6563	8	19.5	42.497	155.38	AT2G36880.1
20.7189	20.4264	20.7253	20.3997	n. def.	n. def.	n. def.	n. def.	5	30	36.741	14.09	AT2G37130.1
21.4751	21.1875	20.7731	21.0089	23.2515	23.3604	23.6555	23.5829	6	30.4	30.718	323.31	AT2G37220.1
19.8443	20.7981	20.3252	n. def.	n. def.	n. def.	n. def.	n. def.	4	14.5	49.251	15.609	AT2G37550.1
23.1527	22.353	22.4358	22.3035	22.2671	22.1664	23.0753	21.4158	13	54.3	34.684	23.214	AT2G37760.2
19.6591	19.0513	19.9855	n. def.	n. def.	20.3589	n. def.	20.4165	3	16.4	24.925	7.0107	AT2G37970.1
21.16	21.7913	22.0796	21.5792	n. def.	n. def.	n. def.	n. def.	9	16	85.305	175.66	AT2G38040.1
21.8003	22.2219	21.5297	21.6195	20.9522	21.1485	20.5552	20.2724	7	30.4	32.205	77.265	AT2G38270.1
21.0764	n. def.	21.7185	22.0695	n. def.	n. def.	19.9673	n. def.	3	11.9	36.701	210.81	AT2G38550.1
16.9473	18.0987	17.8674	18.6085	n. def.	n. def.	n. def.	n. def.	5	13.8	41.979	9.499	AT2G38560.1
21.4303	21.2523	21.385	20.5573	n. def.	n. def.	n. def.	n. def.	9	26.5	45.585	106.7	AT2G38700.1
21.3779	21.4613	21.4407	20.7573	21.5846	21.0292	20.6699	20.7471	6	40.7	21.492	10.183	AT2G38730.1
20.4837	20.5135	20.3881	20.2773	n. def.	n. def.	n. def.	n. def.	1	4.8	31.05	56.12	AT2G39010.1
21.7691	22.5696	22.3997	21.1456	24.7629	24.1124	23.8028	23.7892	11	46.7	38.21	40.507	AT2G39080.1
28.4808	27.8711	27.9877	27.6132	28.0284	27.28	26.4835	26.1162	38	61.4	51.981	323.31	AT2G39730.1
19.5368	19.6642	19.4649	n. def.	19.5158	n. def.	n. def.	n. def.	3	13	39.577	12.083	AT2G39770.1
19.9599	19.273	18.4168	21.2286	n. def.	n. def.	n. def.	n. def.	4	14.8	36.213	63.698	AT2G39970.1
21.4294	20.4983	20.8224	n. def.	n. def.	n. def.	n. def.	n. def.	2	8.9	28.837	1.278	AT2G40060.1
18.8703	20.2131	19.5294	n. def.	n. def.	n. def.	n. def.	n. def.	3	35.9	9.9337	12.236	AT2G40170.1
22.0877	21.0714	21.8427	21.4085	20.2441	20.8455	n. def.	20.3203	7	23	38.747	32.345	AT2G40290.1
20.1906	19.8854	20.1065	20.2859	n. def.	n. def.	n. def.	n. def.	4	13.9	42.088	27.118	AT2G40660.1
21.5185	20.8328	20.9938	20.984	n. def.	n. def.	n. def.	n. def.	7	9.2	109.78	40.91	AT2G40840.1
22.0988	21.8649	21.6766	21.4117	n. def.	n. def.	n. def.	n. def.	7	11	57.926	11.274	AT2G40890.1
19.4832	19.3201	19.9704	19.353	n. def.	n. def.	n. def.	n. def.	6	9.3	107.84	35.863	AT2G41740.1
19.8121	20.1236	19.5694	n. def.	n. def.	n. def.	n. def.	n. def.	3	18.2	30.878	6.1796	AT2G41840.1;AT1G59359.1;AT1G58983.1;AT1G58684.1;AT1G58380.1
22.1048	21.919	22.3761	20.6409	n. def.	18.7071	19.8107	n. def.	4	25.6	25.51	17.086	AT2G42220.1
24.835	24.5358	24.4185	26.5254	21.2913	20.9838	n. def.	n. def.	26	37.8	67.195	258.35	AT2G42560.1
23.6302	23.2666	23.1	21.629	21.7855	20.0712	21.0814	21.8269	4	19.2	30.968	92.654	AT2G42590.3
22.7935	23.0053	22.977	22.6148	n. def.	n. def.	n. def.	n. def.	4	31.7	15.62	40.705	AT2G42680.1
23.2374	22.5912	22.2696	21.2335	22.5433	22.5939	22.4933	22.4543	7	12.2	56.175	27.553	AT2G42790.1
20.217	20.3806	20.9242	n. def.	n. def.	n. def.	n. def.	n. def.	3	5.6	60.282	18.139	AT2G42810.2
22.5697	23.4609	23.5241	22.2179	n. def.	n. def.	n. def.	n. def.	4	21.5	26.79	20.198	AT2G43090.1
22.3847	21.7105	22.5869	21.3942	22.7546	23.5413	23.4178	22.8127	10	38.8	41.656	112.25	AT2G43750.1
19.0628	18.6178	18.8419	n. def.	18.9303	19.079	18.8254	n. def.	3	19.2	22.216	2.6271	AT2G43760.1
21.1443	21.5643	21.1393	21.4732	n. def.	n. def.	n. def.	n. def.	5	14.9	50.771	34.326	AT2G43820.1
20.992	21.0552	21.3975	21.4916	22.4728	22.7568	22.9589	22.4488	8	58.1	27.408	109.83	AT2G43910.2
22.4876	22.3551	22.8791	21.7055	24.0705	24.3046	23.9271	24.0776	15	56.3	36.036	117.44	AT2G44060.1
24.9184	24.1534	24.0701	23.4864	20.9068	21.5869	20.2329	19.8984	12	29.2	49.818	63.975	AT2G44100.1
n. def.	n. def.	n. def.	n. def.	21.2523	21.2346	21.3249	21.5727	8	19.4	52.782	24.684	AT2G44350.2
19.508	n. def.	n. def.	n. def.	20.1897	20.9655	20.6197	20.7923	3	16.3	23.13	8.6315	AT2G44610.1
19.3926	19.5883	20.8844	20.0503	20.8404	22.383	22.34	21.6305	4	34.5	15.049	60.946	AT2G44650.1
21.067	22.1712	21.7768	23.023	n. def.	19.8815	n. def.	20.446	7	36.8	26.442	152.75	AT2G45140.1
22.978	22.6417	22.1941	21.2489	20.3443	21.017	n. def.	20.4487	10	18.2	79.921	63.238	AT2G45290.1
23.038	22.4727	22.3885	21.4511	n. def.	n. def.	n. def.	n. def.	2	29.8	9.405	24.761	AT2G45710.1;AT3G61110.1
18.9953	19.4005	20.7274	21.8385	n. def.	n. def.	n. def.	n. def.	4	26.7	25.943	23.812	AT2G45740.1
22.899	22.1829	23.118	23.209	20.5646	20.9931	20.6829	20.9623	6	32.1	27.761	43.34	AT2G45790.1
21.1254	21.8166	21.072	21.9991	n. def.	n. def.	n. def.	n. def.	3	33.2	20.968	15.646	AT2G45820.1
22.3578	21.321	21.6189	21.2253	n. def.	n. def.	n. def.	n. def.	4	14.1	28.687	110.46	AT2G46170.1
18.9783	19.2192	n. def.	19.7175	n. def.	n. def.	n. def.	n. def.	3	2.4	139.03	9.9473	AT2G47000.1;AT1G02530.1;AT1G02520.1
19.1029	19.3442	21.0295	n. def.	n. def.	n. def.	n. def.	n. def.	2	5.7	26.042	2.0249	AT2G47320.1
20.7608	21.0381	21.5247	23.49	n. def.	n. def.	n. def.	n. def.	1	20.3	7.0701	3.1106	AT2G47380.1
22.7994	22.5726	23.0969	23.4865	n. def.	21.6665	n. def.	n. def.	2	10.5	13.487	16.302	AT2G47400.1
26.7969	26.6239	26.2497	26.4262	26.84	26.5955	25.9597	26.8091	35	72.3	39.496	323.31	AT2G47470.1
23.4748	24.2874	23.8112	23.7018	23.8761	24.1502	24.1501	23.971	19	47.2	52.999	292.36	AT2G47510.1
25.8351	26.0286	25.2911	24.9037	22.9017	22.7729	22.481	n. def.	14	41.1	29.231	284.08	AT2G47730.1
21.4279	21.4188	22.9899	n. def.	22.5828	23.0876	23.0075	22.8411	10	26	66.801	19.157	AT2G47940.1
25.7036	26.8126	26.2384	25.3757	24.3403	25.3509	25.0124	24.2841	19	70.7	29.425	323.31	AT3G01280.1
21.3782	21.3496	21.1942	20.2464	n. def.	21.4213	n. def.	20.5134	6	29.5	32.63	21.711	AT3G01340.1
21.1528	21.1069	22.0324	22.5757	n. def.	n. def.	n. def.	n. def.	5	68.2	12.397	81.244	AT3G01390.1
18.6219	n. def.	20.1129	n. def.	23.2694	23.793	25.3464	24.3086	19	40.7	73.157	118.15	AT3G01420.1
23.227	22.554	23.0384	22.5483	23.7387	24.7447	24.5889	24.2856	8	27.1	37.449	207.15	AT3G01500.2
n. def.	n. def.	n. def.	n. def.	n. def.	19.9977	20.5313	20.2968	3	19.4	19.568	7.6051	AT3G01520.1
20.1039	20.7943	20.5021	20.1002	n. def.	n. def.	n. def.	n. def.	3	15	29.172	4.7676	AT3G01800.1
23.6403	24.1837	23.0236	23.9688	20.0816	23.0204	22.6548	21.3567	16	46.7	59.611	84.529	AT3G02090.2
18.6494	17.5557	18.1286	19.3411	n. def.	n. def.	n. def.	n. def.	3	7.9	46.784	12.706	AT3G02200.2
19.7528	19.1141	19.229	n. def.	n. def.	n. def.	n. def.	n. def.	3	7	64.159	3.2885	AT3G02350.1
24.9135	25.3677	24.8321	25.2591	18.9802	20.4065	20.3881	19.8412	17	40.7	53.577	216.06	AT3G02360.2
23.376	22.9024	23.0478	23.3962	n. def.	n. def.	n. def.	n. def.	2	3.4	39.611	3.6615	AT3G02420.1
21.6322	20.8985	21.1375	22.8586	22.0402	22.017	21.7739	21.7619	4	23	29.824	16.445	AT3G02520.1
19.3955	20.216	19.6818	n. def.	n. def.	n. def.	n. def.	n. def.	3	19.4	22.196	6.381	AT3G02560.1
23.7558	23.4287	23.624	23.875	n. def.	n. def.	n. def.	n. def.	10	15.5	97.536	31.671	AT3G02760.1
20.8896	20.2151	19.8179	22.1996	n. def.	19.9784	n. def.	n. def.	4	16.9	32.607	66.971	AT3G02780.1
19.6263	20.7022	19.6567	20.8891	n. def.	n. def.	n. def.	n. def.	3	7	69.566	5.0244	AT3G03060.1
22.9795	23.2727	23.5516	21.5027	20.0593	20.484	20.2834	n. def.	14	36.7	51.738	147.95	AT3G03250.1
20.805	19.8892	20.3966	22.2908	n. def.	n. def.	n. def.	n. def.	5	10.8	84.583	9.3686	AT3G03780.1
23.1131	22.4448	22.3687	23.1834	21.5914	21.9436	20.0158	21.5879	16	44.8	58.939	227.58	AT3G03960.1
24.1266	25.3414	25.6737	26.6942	20.6158	21.6484	20.7726	21.0907	17	54.1	36.914	141.82	AT3G04120.1;AT1G13440.1
22.6891	23.2748	22.6587	22.1618	n. def.	n. def.	n. def.	n. def.	7	55.7	15.027	116.8	AT3G04400.1;AT2G33370.1;AT1G04480.1
21.754	20.9042	20.3347	n. def.	n. def.	n. def.	n. def.	n. def.	3	14.4	38.252	108.08	AT3G04520.1
19.374	19.5649	19.2911	n. def.	n. def.	n. def.	n. def.	n. def.	4	8.9	50.199	6.7119	AT3G04550.1
21.8529	22.17	21.6854	22.3401	n. def.	n. def.	n. def.	21.5373	6	15.8	49.259	15.493	AT3G04710.1
19.8639	19.7102	19.9393	n. def.	n. def.	19.6144	n. def.	n. def.	4	13.2	33.745	5.0445	AT3G04830.1
19.9285	20.2362	19.2895	n. def.	n. def.	n. def.	n. def.	n. def.	4	8.9	82.196	4.0256	AT3G05090.1
21.4544	21.8724	21.7572	21.2881	21.2899	21.702	21.5227	21.1037	14	24.8	73.202	30.811	AT3G05420.2
25.4223	26.1946	25.0908	25.9651	n. def.	n. def.	n. def.	23.3357	3	12.9	14.018	318.32	AT3G05560.1
n. def.	19.8929	20.3331	20.1628	n. def.	n. def.	n. def.	n. def.	4	7.9	73.453	5.24	AT3G05900.1
21.8024	21.3924	22.2632	21.2439	n. def.	22.524	21.6496	21.5267	10	18.1	76.603	156.58	AT3G05970.1
23.7271	23.9887	24.3259	23.0406	21.4294	21.3874	20.673	21.2453	11	59.2	21.445	80.569	AT3G06050.1
n. def.	n. def.	n. def.	n. def.	21.1145	20.9295	21.282	21.268	5	31.1	33.019	114.17	AT3G06300.1
21.5063	21.6539	21.6897	21.5787	n. def.	n. def.	n. def.	n. def.	5	11.4	65.795	8.6265	AT3G06350.1
21.3027	18.9445	20.5566	23.4591	n. def.	n. def.	n. def.	n. def.	9	31.9	54.34	99.462	AT3G06580.1
19.6059	18.3826	n. def.	19.7486	n. def.	n. def.	n. def.	n. def.	4	15	58.644	7.3385	AT3G06720.1
23.7152	23.8079	24.1486	22.7664	25.2053	25.1316	25.0194	25.5572	24	39	78.839	323.31	AT3G06860.1
23.6844	23.1387	22.4519	23.983	n. def.	n. def.	n. def.	n. def.	5	71.7	5.3049	48.246	AT3G07230.1
23.0517	22.7682	22.8278	24.7015	n. def.	n. def.	n. def.	n. def.	7	9.9	90.075	116.61	AT3G07660.1
21.1817	20.4133	20.5546	n. def.	n. def.	n. def.	n. def.	n. def.	5	10	90.566	20.249	AT3G07770.1
18.369	n. def.	n. def.	n. def.	n. def.	20.1592	20.01	21.2794	3	25.4	27.231	18.141	AT3G07880.1
21.4451	20.6871	20.245	21.4314	20.5009	20.0498	20.151	20.0511	11	8.2	193.27	15.681	AT3G08530.1;AT3G11130.1
27.4293	27.05	26.3083	27.5801	23.3073	24.9261	22.8325	22.2112	14	32.3	41.475	323.31	AT3G08580.1
25.0799	25.3681	24.7187	24.0256	22.2185	23.1854	21.9874	21.8961	17	41.6	60.763	204.63	AT3G08590.1
20.0847	n. def.	n. def.	n. def.	n. def.	20.8857	20.7458	20.0755	4	16.9	26.228	4.05	AT3G08740.1
21.4898	21.1062	21.4825	n. def.	22.9242	23.8924	23.9004	23.0159	6	24	31.193	33.779	AT3G08940.2
20.6774	19.1036	19.8236	n. def.	n. def.	n. def.	n. def.	n. def.	3	10.3	38.129	4.5562	AT3G09150.2
20.3148	20.7282	20.7944	21.3421	21.127	20.9675	n. def.	20.9433	7	32.5	34.133	323.31	AT3G09200.1
23.0655	23.5144	24.6306	24.7071	25.1595	25.599	26.0907	25.6369	16	48.7	59.72	124.21	AT3G09260.1
19.6489	20.3727	n. def.	20.2559	n. def.	n. def.	n. def.	n. def.	2	8.5	25.714	2.7102	AT3G09270.1
21.165	21.197	21.403	19.9485	20.9545	20.8988	n. def.	20.676	4	9	51.956	16.913	AT3G09300.1;AT5G02100.1
25.5731	25.6172	25.6145	24.8215	23.2411	23.9177	23.5115	23.7081	15	27.6	71.147	259.72	AT3G09440.1
20.5734	20.5748	n. def.	20.5316	n. def.	n. def.	n. def.	n. def.	2	19.5	14.285	7.8109	AT3G09500.1;AT2G39390.1;AT3G55170.1;AT5G02610.2
20.0564	20.6181	19.8946	n. def.	n. def.	n. def.	n. def.	n. def.	2	5.9	44.702	9.7793	AT3G09630.1
21.7514	22.6818	22.5537	22.5665	n. def.	n. def.	n. def.	n. def.	7	36.5	29.983	49.738	AT3G09740.1
n. def.	n. def.	n. def.	n. def.	n. def.	19.7148	19.7861	19.8474	3	15.7	37.836	6.1624	AT3G09820.1;AT5G03300.1
23.7461	23.7618	23.7192	22.8621	21.0697	21.3183	20.4569	21.2901	23	30.2	89.392	76.428	AT3G09840.1;AT5G03340.1;AT3G53230.1
18.7742	18.2028	18.2904	19.0279	n. def.	n. def.	n. def.	n. def.	2	9.5	48.362	8.7029	AT3G09940.1
n. def.	n. def.	20.161	n. def.	19.7914	19.5895	n. def.	19.5891	3	14	27.33	2.7851	AT3G10220.1
20.3239	20.7091	20.9321	n. def.	n. def.	20.1614	n. def.	20.2508	5	11.6	68.45	13.763	AT3G10370.1
22.4896	21.8976	22.0513	21.5239	21.1627	20.9143	21.0192	20.8522	4	32.3	17.871	77.086	AT3G10520.1
22.4035	23.1091	23.4665	23.0696	n. def.	n. def.	n. def.	n. def.	5	25	16.036	26.781	AT3G10610.1;AT2G05220.1;AT5G04800.1;AT2G04390.1
n. def.	n. def.	n. def.	n. def.	21.1369	20.4857	20.4606	20.3951	6	20.1	36.931	12.676	AT3G10670.1
19.5471	19.0891	19.5425	n. def.	n. def.	n. def.	n. def.	n. def.	2	13.2	28.791	119.7	AT3G10850.1
22.8959	22.1784	22.6402	21.5809	n. def.	20.6483	n. def.	n. def.	8	47.6	25.444	117.01	AT3G10920.1
20.1773	20.4617	20.6762	n. def.	20.5898	20.5353	20.9057	20.8565	6	20.2	55.502	9.7392	AT3G11330.1
20.8082	20.9412	20.8388	21.1189	20.9959	20.9481	n. def.	20.7965	5	22.1	35.663	16.52	AT3G11400.2
22.9302	22.4252	22.6503	20.3141	n. def.	19.9299	n. def.	n. def.	1	7.3	16.273	17.592	AT3G11510.1
n. def.	n. def.	n. def.	n. def.	23.0131	23.629	23.9807	23.4491	2	11.7	29.092	37.903	AT3G11630.1
23.1846	23.861	22.2142	22.0336	n. def.	n. def.	n. def.	n. def.	14	29.4	70.887	220.31	AT3G11710.1
n. def.	n. def.	n. def.	n. def.	n. def.	20.03	20.7915	20.4248	2	15.2	19.032	16.318	AT3G11780.2
23.421	23.0485	23.6395	22.9249	23.4748	22.8118	22.8936	22.84	22	44.5	59.776	99.115	AT3G11830.1
19.2956	19.8872	19.9363	20.2701	n. def.	n. def.	20.9799	20.8074	5	30.5	24.757	38.9	AT3G11930.3
23.9522	23.1866	23.478	23.8713	n. def.	21.5935	n. def.	n. def.	1	9.2	22.921	323.31	AT3G11940.1
23.9407	23.7969	24.1166	23.7809	23.1988	23.1379	n. def.	22.8471	5	20.8	40.184	56.045	AT3G12050.1
22.1066	20.994	21.048	20.6653	21.5556	21.2963	20.8392	20.8324	12	54.8	31.589	65.869	AT3G12290.1
24.7542	23.6592	24.4901	25.3361	22.0017	23.2799	n. def.	20.835	7	50.2	21.982	224.08	AT3G12390.1
23.6246	22.9418	21.8539	23.3288	20.1079	20.8244	20.3185	20.7451	6	21.8	26.294	44.275	AT3G12490.2
21.2507	22.0972	22.2947	22.2486	n. def.	n. def.	19.9379	n. def.	5	13.5	71.101	96.142	AT3G12580.1
18.1929	19.0391	19.7796	n. def.	19.9811	20.8607	19.7003	20.5949	5	12	64.303	9.9111	AT3G12670.1
27.2864	26.5444	27.0389	26.0672	27.117	26.8928	26.7566	27.1568	24	43.5	50.111	323.31	AT3G12780.1
23.0086	n. def.	21.1868	24.0903	n. def.	n. def.	n. def.	n. def.	2	4.1	90.994	9.409	AT3G12915.1
n. def.	n. def.	n. def.	n. def.	19.4635	19.2013	19.8621	19.4523	3	9.7	45.359	3.7478	AT3G13235.1
20.6794	21.0266	21.1515	21.2651	n. def.	n. def.	n. def.	n. def.	5	6.1	145.72	60.627	AT3G13300.1
23.3534	24.0493	23.6384	24.1572	n. def.	21.313	n. def.	n. def.	8	16.8	72.474	214.57	AT3G13460.1
22.4893	22.5706	22.7066	22.4726	22.4996	21.4914	21.322	21.6876	10	20.1	63.341	216.27	AT3G13470.1
24.075	23.2823	22.9031	24.1672	20.4202	21.3768	n. def.	21.6233	12	20.9	89.091	231.51	AT3G13870.1
19.7541	19.5029	19.9103	20.0281	n. def.	n. def.	n. def.	n. def.	2	4.4	65.709	5.2751	AT3G14010.1
19.9665	20.0588	19.4896	n. def.	n. def.	n. def.	n. def.	n. def.	3	13.9	34.686	7.0427	AT3G14110.3
24.3693	24.2933	23.6642	22.5629	21.5529	21.5945	21.1653	23.1256	6	17.7	40.934	82.047	AT3G14415.2
22.0247	21.7809	21.8513	20.5643	n. def.	n. def.	n. def.	n. def.	5	17.2	40.341	92.383	AT3G14420.1
23.3389	23.3317	23.1906	23.5397	22.9223	22.9442	22.7212	22.7499	13	41.8	41.857	109.12	AT3G14990.1
23.9461	24.2031	24.3886	23.3369	24.6418	24.5209	24.4934	24.5247	16	56.1	31.63	231.39	AT3G15260.1
19.295	18.7728	18.9145	n. def.	21.6502	23.4749	22.5424	23.5688	7	36.9	29.749	48.1	AT3G15356.1
21.1017	19.8068	21.0372	n. def.	n. def.	n. def.	n. def.	n. def.	6	24.9	27.7	7.7105	AT3G15450.1
26.5421	27.3771	27.6886	29.1321	22.3075	23.309	23.5947	21.6319	26	88.4	24.186	323.31	AT3G15670.1
23.8829	22.9101	21.9818	22.0153	24.9394	25.3987	25.4847	25.5291	31	54.1	91.847	259.96	AT3G15730.1
26.6168	26.5388	26.554	27.9134	25.1478	25.3375	24.6161	24.8968	34	46.4	85.015	323.31	AT3G15950.1
19.2414	20.8162	21.0882	20.7713	21.2262	21.4934	21.9352	21.7261	6	27.5	38.199	35.955	AT3G16370.1
24.8617	24.4512	24.4977	24.1319	25.6573	25.415	25.6298	25.1928	14	65.4	32.158	272.67	AT3G16420.1
n. def.	n. def.	21.9111	n. def.	19.107	19.3828	20.0383	20.6628	3	12.2	32.233	5.5653	AT3G16430.1
20.9772	20.6871	21.3308	n. def.	21.452	21.1287	21.5152	21.5914	6	36	32.022	23.34	AT3G16450.1
20.4879	20.4996	20.6388	21.8584	21.2611	21.9695	21.7849	20.9394	11	23.4	72.473	323.31	AT3G16460.1
21.1979	19.5533	n. def.	20.4353	19.9647	19.7931	n. def.	n. def.	3	11.5	51.204	9.6544	AT3G16520.3
25.1502	25.2969	25.8255	25.9833	26.9222	26.9629	27.6644	27.4046	16	46.4	18.91	142.31	AT3G16640.1
20.3836	20.3109	20.5582	21.4247	n. def.	n. def.	n. def.	n. def.	4	18.9	48.828	28.373	AT3G16760.1
22.2553	22.1989	21.7273	21.0585	n. def.	n. def.	n. def.	n. def.	5	41.1	17.775	21.656	AT3G17020.1
21.7235	21.3709	21.9956	20.6466	n. def.	20.6623	n. def.	20.4876	4	45.9	12.184	39.47	AT3G17210.1
25.5597	25.2955	25.2022	25.1325	19.9715	20.9957	19.6537	19.1219	24	46.4	53.985	177.58	AT3G17240.1
26.1271	25.3553	25.6639	24.8433	22.1864	23.45	22.8312	22.5321	10	37.4	42.795	268.13	AT3G17390.1
28.4346	28.7716	28.7646	28.6066	24.1264	24.7722	22.7	22.2957	41	68.8	32.559	323.31	AT3G17520.1
23.4689	23.7225	23.789	23.4193	n. def.	21.3735	21.5066	21.4815	10	35.2	46.846	168.77	AT3G17810.1
22.5872	22.459	22.1681	22.6545	22.5882	22.2875	22.662	22.6895	10	40.4	38.594	79.519	AT3G17820.1
18.7217	n. def.	20.0636	19.2896	n. def.	n. def.	n. def.	n. def.	2	1.9	143.79	2.9074	AT3G17850.1
20.1061	20.1108	20.7717	20.2771	n. def.	n. def.	n. def.	n. def.	2	8.4	42.846	4.0176	AT3G17880.1
24.1755	23.5411	23.8698	23.4368	22.2147	n. def.	n. def.	21.4191	21	48.5	57.775	126.55	AT3G18190.1
21.254	22.2677	21.3464	21.4493	20.515	n. def.	n. def.	20.3286	3	14.5	18.135	4.7091	AT3G18570.1
21.3471	21.3444	21.7842	n. def.	n. def.	n. def.	n. def.	n. def.	3	4.4	75.581	79.454	AT3G18640.1
24.0952	23.6104	23.6549	23.5386	22.0915	21.7341	22.5766	22.2058	1	5	41.876	323.31	AT3G18780.2
21.0326	20.1313	20.5512	20.2333	n. def.	n. def.	n. def.	n. def.	5	8.9	84.273	28.626	AT3G18860.1
23.3631	22.3076	23.3975	24.1333	22.3328	21.6318	21.5091	21.4694	12	36.4	39.098	51.16	AT3G19450.1
23.6287	22.9244	21.6947	20.7875	n. def.	21.3329	n. def.	n. def.	7	17.6	65.393	22.362	AT3G19820.1
20.8092	20.8671	21.2474	20.6858	n. def.	n. def.	n. def.	n. def.	6	23.9	34.25	22.34	AT3G20000.1
24.219	23.7207	23.4161	23.3506	23.2674	23.4695	22.9572	23.2671	20	34.7	59.229	137.42	AT3G20050.1
21.2416	19.9865	19.8505	n. def.	n. def.	n. def.	n. def.	n. def.	2	7.9	43.166	3.4396	AT3G20330.1
20.4957	20.2462	19.9161	n. def.	n. def.	n. def.	n. def.	n. def.	3	6.8	60.362	7.7005	AT3G20410.1
21.5155	21.4514	21.5196	21.7276	n. def.	n. def.	n. def.	n. def.	7	12.3	88.373	24.95	AT3G20630.1
20.7685	20.6242	20.255	19.3537	n. def.	n. def.	n. def.	n. def.	4	18.9	37.436	46.509	AT3G20680.1
21.7162	22.1495	23.0096	22.2235	n. def.	n. def.	n. def.	n. def.	2	12.6	11.028	20.213	AT3G21055.1
20.5439	20.4773	20.1547	n. def.	n. def.	n. def.	n. def.	n. def.	3	6.8	46.063	17.453	AT3G21110.1
n. def.	n. def.	n. def.	n. def.	19.342	19.5913	19.8463	n. def.	1	3.3	46.798	4.4256	AT3G21190.1
27.9479	27.9559	28.0692	27.8428	27.6536	27.7673	27.4885	27.8859	50	63.9	64.244	323.31	AT3G21720.1
18.5993	18.3891	18.4745	n. def.	18.3768	18.5845	n. def.	n. def.	4	23.3	31.398	93.18	AT3G21865.1
24.0098	24.2142	23.7019	23.7393	21.7059	22.3098	22.3464	21.5479	15	39.2	56.364	116.63	AT3G22200.2
23.7175	24.6595	23.62	23.6614	24.9689	26.1985	25.5408	25.4601	29	52.3	55.062	323.31	AT3G22640.1
19.9696	19.8704	19.006	n. def.	n. def.	n. def.	n. def.	n. def.	1	7.5	24.281	1.7443	AT3G22845.1
19.021	19.2784	n. def.	n. def.	24.7283	24.4781	24.1654	24.3948	9	46.5	30.454	62.022	AT3G23400.1
21.6473	21.4269	20.7541	21.6616	n. def.	20.6207	n. def.	n. def.	4	27.6	26.53	148.06	AT3G23570.1
20.4656	20.2545	21.2996	20.3553	n. def.	20.4689	n. def.	n. def.	7	18.8	53.359	14.86	AT3G23800.1
22.9618	23.2232	23.1623	22.7478	n. def.	21.5764	21.8793	21.8717	9	21.4	53.159	23.415	AT3G23810.1
18.226	18.9387	18.8731	n. def.	n. def.	n. def.	n. def.	n. def.	2	3.2	108.79	5.5085	AT3G23900.1
19.2036	17.8791	18.2148	18.8128	n. def.	n. def.	n. def.	n. def.	3	13.6	63.762	122.66	AT3G23920.1
21.9262	21.3358	22.6787	21.8877	22.228	n. def.	21.9461	22.2285	2	4.7	61.28	15.417	AT3G23990.1
20.1243	19.2849	19.0536	19.9866	n. def.	19.1484	n. def.	n. def.	8	27.3	57.764	193.45	AT3G24430.1
19.8211	20.6553	21.1831	22.0589	n. def.	n. def.	n. def.	n. def.	2	3.9	64.367	2.4525	AT3G25140.1
23.7083	24.4777	23.6231	24.0214	n. def.	20.4413	21.8067	n. def.	16	27.4	62.911	110.3	AT3G25230.2
17.4274	19.727	n. def.	n. def.	19.5254	20.4688	19.7417	19.3725	1	4.7	34.358	7.3535	AT3G25520.1
24.3319	23.2653	23.5828	24.0918	21.9784	22.2536	20.7624	21.0791	14	60.9	30.691	82.396	AT3G25530.1
19.288	19.8167	19.2901	n. def.	n. def.	19.772	19.8708	19.5426	4	10.8	57.181	68.143	AT3G25660.1
19.6302	19.2354	18.7987	19.6308	20.3436	19.4095	n. def.	19.9737	2	4.9	65.597	19.32	AT3G25800.1
19.7182	19.3186	19.449	n. def.	n. def.	n. def.	n. def.	n. def.	2	10.1	29.707	8.8801	AT3G25920.1
21.7541	21.5251	22.7454	22.4552	22.8352	23.1188	24.1698	23.9685	11	53	23.806	144.04	AT3G26060.2
21.2375	21.0874	21.0597	22.3906	22.6528	22.5608	22.8636	22.8579	8	39.3	27.163	161.01	AT3G26070.1
18.6471	19.185	18.4189	n. def.	n. def.	n. def.	n. def.	n. def.	3	8.2	26.923	3.1194	AT3G26420.1
21.7048	21.7696	22.6618	n. def.	n. def.	n. def.	n. def.	n. def.	3	22.4	17.791	86.867	AT3G26450.1
22.5947	22.5956	22.6603	21.2291	n. def.	20.9687	n. def.	20.8959	6	20.5	42.489	49.345	AT3G26650.1
21.1153	21.0876	20.9187	n. def.	n. def.	n. def.	n. def.	n. def.	1	6	30.101	37.717	AT3G26710.1
20.8877	21.13	21.7336	21.1117	n. def.	n. def.	n. def.	n. def.	2	8.7	20.911	6.1991	AT3G27160.1
21.6185	20.9749	21.3495	n. def.	22.079	21.4656	21.0465	21.3744	4	34.7	28.502	16.547	AT3G27310.1
20.2713	20.8566	20.8664	n. def.	n. def.	n. def.	n. def.	n. def.	2	5.1	65.496	2.2719	AT3G27390.1
21.2619	21.5331	20.4971	20.8524	n. def.	n. def.	n. def.	n. def.	4	22	20.313	6.7339	AT3G27660.1
n. def.	n. def.	n. def.	n. def.	21.1044	21.3651	20.887	20.5332	5	18.6	47.058	10.503	AT3G27740.1
20.6669	20.1671	19.9937	n. def.	20.3413	20.4109	20.2751	19.6619	6	18.9	53.526	128.75	AT3G27820.1
20.8945	20.9026	21.8231	n. def.	23.2396	22.9209	22.941	23.0088	5	22.5	19.682	61.141	AT3G27850.1;AT3G27830.1
20.0703	20.483	19.8531	20.1406	n. def.	n. def.	n. def.	n. def.	7	8.5	136.79	13.188	AT3G28860.1
23.1142	22.1841	21.5967	21.0811	n. def.	n. def.	n. def.	n. def.	10	15	108.58	55.116	AT3G29320.1
19.1436	n. def.	20.1503	n. def.	20.2272	21.1104	21.3317	21.0527	3	8.5	53.172	64.468	AT3G29360.1;AT5G15490.1
20.6947	19.9911	19.1562	20.4285	n. def.	n. def.	n. def.	n. def.	4	12.2	50.284	7.0304	AT3G42050.1
23.0126	22.794	22.5165	23.065	22.2817	21.6349	21.7816	22.0313	21	12.7	195.05	198.24	AT3G43300.1
20.4777	20.4944	20.5281	n. def.	n. def.	n. def.	n. def.	n. def.	2	19.2	24.767	51.802	AT3G43520.1
21.7013	22.1892	22.4146	23.0571	n. def.	n. def.	n. def.	n. def.	4	12.9	46.444	21.261	AT3G44110.1
19.8168	20.5879	21.3535	22.4349	21.9248	22.0102	22.1568	22.036	8	29.2	37.153	125.59	AT3G44300.1
23.4082	23.7417	22.9197	22.6068	24.7812	24.9169	25.2297	24.7036	11	43.6	38.152	256.94	AT3G44310.1
19.7133	20.3613	21.0834	n. def.	21.7501	21.9875	22.5575	20.7594	5	20.8	38.022	82.688	AT3G44320.1
21.2685	21.022	20.6058	n. def.	n. def.	n. def.	n. def.	n. def.	3	11.5	29.69	6.4125	AT3G44620.2
22.8563	23.3569	22.9027	24.661	n. def.	n. def.	n. def.	n. def.	8	34.7	26.372	14.558	AT3G44750.1
19.596	18.5721	18.3992	19.1981	n. def.	n. def.	n. def.	n. def.	3	20.8	22.134	145.76	AT3G44890.1
24.3911	23.6243	23.7403	23.2667	n. def.	19.9686	n. def.	n. def.	24	22.2	111.69	113.25	AT3G45780.1
20.2966	20.0066	20.4219	20.5602	n. def.	n. def.	20.2943	20.5987	3	15.3	23.835	177.9	AT3G46060.1
20.4236	19.2263	19.4287	n. def.	n. def.	n. def.	n. def.	n. def.	4	8	90.014	5.7531	AT3G46220.2
n. def.	20.742	n. def.	n. def.	20.8093	21.0691	20.0978	20.3007	9	15.5	89.188	14.722	AT3G46740.1
24.2691	24.0892	23.8311	22.4366	21.5872	21.8472	20.4805	20.1476	14	35.3	54.358	205.41	AT3G46780.1
22.1165	21.5512	21.0144	n. def.	n. def.	n. def.	n. def.	n. def.	9	17.4	95.158	251.58	AT3G46970.1
25.1167	23.558	23.2333	24.1645	n. def.	20.4789	18.9906	n. def.	8	52	10.53	161.4	AT3G47070.1
20.7872	20.5259	21.3039	21.2415	n. def.	n. def.	n. def.	n. def.	2	17.2	13.693	2.275	AT3G47370.2
19.1553	18.9922	19.4433	20.2476	n. def.	n. def.	n. def.	n. def.	2	10.1	25.598	12.386	AT3G47430.1
22.474	22.2559	22.3258	22.8438	22.8716	22.8185	22.9213	22.7469	10	39.5	42.405	115.09	AT3G47520.1
22.8798	22.8313	22.2226	20.3504	n. def.	21.3027	n. def.	22.5293	4	41.9	14.546	86.494	AT3G47650.1
22.0292	20.7621	22.0742	21.5925	22.0542	22.0002	22.1603	22.0097	14	32.9	58.588	24.165	AT3G48000.1
21.6746	20.5949	19.9857	21.6216	20.2833	19.3808	20.4176	18.7081	10	11.7	119.77	22.96	AT3G48110.1
n. def.	n. def.	n. def.	n. def.	n. def.	18.8681	18.9249	19.1777	3	10.4	43.447	6.8431	AT3G48410.1
20.5315	22.3034	22.7777	20.9579	n. def.	19.9634	20.1397	n. def.	8	33.2	34.245	18.668	AT3G48420.1
20.5365	21.0716	20.0946	21.42	n. def.	n. def.	n. def.	n. def.	2	5.7	47.422	16.785	AT3G48530.1
21.3614	21.3879	21.2789	21.9272	n. def.	n. def.	n. def.	n. def.	8	34.9	35.567	51.765	AT3G48690.1
27.1681	27.1154	27.2866	27.6067	25.2592	24.9834	25.0517	24.7273	13	36	50.141	323.31	AT3G48730.1
25.9576	25.9666	26.1478	26.2933	24.759	24.3618	24.2313	24.069	23	39.9	55.544	323.31	AT3G48990.1
20.7258	20.5529	20.3791	22.395	n. def.	n. def.	n. def.	n. def.	5	33.6	23.712	218.81	AT3G49470.1
22.0893	21.7244	21.4286	21.0746	n. def.	19.2555	n. def.	n. def.	6	25.7	27.982	243.36	AT3G49560.1
20.589	21.8431	21.0825	19.0743	n. def.	19.3221	n. def.	n. def.	5	23.4	28.532	166.55	AT3G49720.1
22.1982	20.5487	21.2745	21.8717	19.5119	19.3619	19.2061	20.0037	6	50.5	20.403	67.402	AT3G49870.1;AT5G67560.1
21.4291	22.4704	22.6355	23.5881	n. def.	n. def.	n. def.	n. def.	4	37.3	20.909	76.46	AT3G50970.1
24.6774	22.1164	23.1321	26.0236	n. def.	21.5038	n. def.	n. def.	1	15.6	13.435	40.688	AT3G50980.1
n. def.	n. def.	n. def.	n. def.	21.9502	25.4834	25.9953	26.0048	1	19.5	15.108	2.2718	AT3G51020.1
20.9403	21.9021	21.5887	20.6917	n. def.	n. def.	n. def.	n. def.	6	21.2	41.961	128.21	AT3G51160.1
20.6718	20.0567	20.9518	20.032	20.4918	n. def.	n. def.	n. def.	9	41.1	40.275	32.793	AT3G51240.1
26.0404	26.2193	26.1693	26.3491	25.6128	25.5026	25.8926	25.5744	36	64.3	43.944	323.31	AT3G51800.2
20.5831	20.8339	20.49	21.4761	n. def.	n. def.	n. def.	n. def.	1	11.2	16.612	3.9017	AT3G51810.1
n. def.	n. def.	n. def.	n. def.	18.7775	n. def.	18.6892	18.386	4	17.4	47.556	43.698	AT3G51840.1
22.3311	22.6858	22.9942	24.1732	n. def.	n. def.	n. def.	n. def.	3	16.2	20.99	44.286	AT3G51880.2
24.1307	23.7319	23.3264	24.0532	21.4485	21.4339	21.0798	21.1709	28	24.2	155.17	210.47	AT3G52140.4
22.0212	22.456	21.6677	21.6473	21.7753	23.6577	22.7803	23.0602	8	35.2	27.748	40.605	AT3G52150.1
23.6741	23.5154	23.5627	22.1221	21.4537	22.1502	21.7418	21.753	11	72.6	19.586	174.51	AT3G52300.1
21.3702	22.1221	21.5561	21.2275	20.9956	21.7715	21.7227	21.7907	7	21	35.744	248.81	AT3G52380.1
24.4569	25.0397	24.4202	24.503	24.4322	24.324	24.0518	25.0352	10	56.2	14.733	323.31	AT3G52590.1;AT2G36170.1;AT2G35635.1;AT1G31340.1;AT1G23410.1;AT3G62250.1;AT2G47110.1;AT4G05050.1;AT4G02890.3;AT5G03240.1;AT1G65350.1;AT5G20620.1;AT4G05320.2;AT1G55060.1;AT5G37640.1;AT3G09790.1
23.4292	23.0054	22.93	23.0307	n. def.	n. def.	n. def.	n. def.	3	44.4	8.4485	11.365	AT3G52730.1
22.212	22.1954	23.0534	22.9296	21.2308	21.7227	21.0475	21.2489	18	61.5	38.539	100.29	AT3G52930.1
21.0605	21.5282	22.0548	20.9694	22.745	23.0851	23.5843	23.0744	9	41.9	24.684	196.49	AT3G52960.1
22.9942	22.9085	23.5006	23.3598	24.6026	24.8757	25.1773	25.0621	12	26	57.495	245.09	AT3G52990.1
25.895	26.3448	27.2686	26.5352	20.8358	21.6082	20.2007	20.8025	19	45.1	52.084	153.96	AT3G53040.1
20.8	20.5285	20.5164	21.0754	20.8144	20.7574	20.8459	20.3008	10	27.2	55.383	15.2	AT3G53110.1
24.3245	25.4924	24.814	23.1914	24.453	24.8515	24.5125	24.2984	8	22.3	38.403	195.49	AT3G53460.4
22.9295	23.2097	22.7683	21.9928	n. def.	n. def.	n. def.	n. def.	5	16.2	38.664	17.147	AT3G53560.1
20.9951	20.508	21.0589	19.6623	20.8127	20.1732	20.7504	20.7633	7	25.4	38.984	12.158	AT3G53580.1
21.3594	20.703	21.4853	21.1847	n. def.	19.1451	n. def.	n. def.	5	13.5	49.723	9.7291	AT3G53710.1
18.6447	19.2095	n. def.	19.8218	n. def.	n. def.	n. def.	n. def.	1	4.2	41.797	27.776	AT3G53750.1;AT2G37620.1
23.6565	22.4635	21.9838	21.9491	21.8421	21.4178	20.9149	20.3024	10	66.2	17.793	42.518	AT3G53990.1
22.8184	23.4002	22.1738	21.9461	n. def.	20.7336	n. def.	n. def.	12	32.4	32.662	45.148	AT3G54110.1
20.7079	20.7718	20.8064	20.6417	n. def.	n. def.	n. def.	n. def.	3	10.6	44.53	6.9232	AT3G54360.1
22.4329	21.845	20.7076	21.6407	21.3715	22.2405	21.5726	21.3584	14	37	51.85	53.633	AT3G54470.1
21.7652	22.2877	21.6133	22.9825	n. def.	n. def.	n. def.	n. def.	10	18.4	80.48	26.165	AT3G54540.1
19.9777	19.3483	20.6066	20.562	n. def.	21.4599	21.1342	21.4686	7	39.7	33.199	22.84	AT3G54640.1
23.4736	22.8463	23.0175	23.202	n. def.	n. def.	n. def.	n. def.	2	11.2	25.996	3.697	AT3G54890.1
19.6894	20.3007	20.8314	20.2289	20.5028	20.1134	20.1868	20.7504	6	14.9	64.211	52.716	AT3G54960.1
17.3496	16.7377	16.6987	n. def.	n. def.	n. def.	n. def.	n. def.	3	12.6	31.245	2.9875	AT3G55250.1
21.605	22.064	21.743	20.4915	n. def.	n. def.	n. def.	n. def.	3	13.5	35.723	35.652	AT3G55360.1
n. def.	n. def.	n. def.	n. def.	19.5371	20.1398	19.6118	20.1929	2	9.4	27.169	10.619	AT3G55440.1
23.3727	22.9512	22.8429	22.6726	n. def.	n. def.	n. def.	n. def.	13	14	102.95	91.813	AT3G56150.1
24.1923	24.4427	24.5267	24.6229	21.1276	21.5879	20.6229	21.2424	18	64.4	32.755	246.73	AT3G56190.1
19.3111	20.055	20.2247	19.6676	n. def.	n. def.	n. def.	n. def.	2	24	12.971	3.1048	AT3G56240.1
24.2971	24.2726	24.2978	22.3559	20.8581	22.1065	22.2621	21.2587	8	51	26.891	35.522	AT3G56350.1
20.408	19.9421	20.2707	20.1385	n. def.	n. def.	20.0994	20.0239	3	8	37.265	193.45	AT3G56460.1
n. def.	n. def.	n. def.	n. def.	20.5686	20.0935	n. def.	19.8943	3	29.9	16	92.656	AT3G56490.1
23.6764	24.0304	23.4338	23.3009	24.3625	23.913	22.8935	21.9026	10	23	47.63	61.179	AT3G56940.1
19.5415	18.7755	19.3893	n. def.	n. def.	19.9962	20.5844	20.2884	7	29.5	41.98	135.89	AT3G57010.1
21.1923	21.4136	21.531	21.2047	n. def.	n. def.	n. def.	n. def.	3	23	24.347	11.346	AT3G57280.1
21.7432	21.0113	20.6551	n. def.	n. def.	n. def.	n. def.	n. def.	9	34.2	51.749	48.69	AT3G57290.1
22.2519	22.7223	22.7632	21.5123	22.183	22.2905	22.0903	21.9724	12	19.9	106.35	246.36	AT3G57410.1
n. def.	20.8676	19.8201	19.9313	n. def.	n. def.	n. def.	n. def.	4	11.2	52.964	4.0136	AT3G57610.1
21.1349	21.1645	21.2405	n. def.	n. def.	n. def.	n. def.	n. def.	2	4.3	67.028	4.0411	AT3G57890.2
20.5773	20.4962	19.8864	n. def.	n. def.	20.0506	n. def.	n. def.	8	23.8	49.251	78.231	AT3G58140.1
n. def.	20.6533	n. def.	n. def.	21.9494	22.3674	21.8112	22.2625	6	44.1	22.37	35.712	AT3G58450.1
20.9256	21.1794	20.5151	n. def.	21.2275	21.5599	21.3015	20.8818	3	16	35.767	22.541	AT3G58500.1;AT2G42500.1
22.7413	23.0113	23.4303	21.9327	22.6733	22.8982	22.8228	22.6213	12	24.4	63.812	293.59	AT3G58610.1
24.8611	24.6085	25.1997	23.4514	n. def.	20.322	19.3736	n. def.	6	43.7	15.582	143.42	AT3G58680.1
18.5317	18.1849	19.5113	20.4261	n. def.	n. def.	n. def.	n. def.	5	20.7	29.058	14.088	AT3G58730.1
20.6548	20.9625	21.153	n. def.	n. def.	n. def.	n. def.	n. def.	3	9.9	27.208	8.1402	AT3G58990.1
20.0824	19.6292	19.8086	n. def.	n. def.	n. def.	n. def.	n. def.	4	6.2	117.77	15.109	AT3G59020.2
21.7624	21.5448	22.132	22.4111	n. def.	n. def.	n. def.	n. def.	5	50	12.676	109.43	AT3G59280.1
21.032	20.8418	21.0092	19.8424	n. def.	n. def.	n. def.	n. def.	2	34.8	8.1216	2.4517	AT3G59540.1;AT2G43460.1
19.9087	20.5804	20.8697	20.6676	n. def.	n. def.	20.4303	n. def.	7	32.6	46.115	13.946	AT3G59760.1
21.6282	21.9377	20.1549	n. def.	n. def.	n. def.	n. def.	n. def.	6	11.8	73.934	23.69	AT3G59780.1
24.0204	23.6153	24.0815	22.5535	22.3385	21.3856	n. def.	n. def.	9	30.4	49.538	97.126	AT3G59920.1
22.0044	22.0308	21.2444	20.8104	21.178	20.3277	20.4338	20.4474	8	17.7	66.288	189.34	AT3G59970.3
n. def.	n. def.	19.4138	n. def.	21.9816	21.3802	22.0883	21.5719	6	24.8	49.059	13.769	AT3G59990.1
20.3841	20.3621	19.8869	n. def.	n. def.	19.337	n. def.	19.1729	8	5.3	187.92	51.346	AT3G60240.4
23.1941	23.0242	24.5917	22.9704	19.8553	21.4885	20.4301	21.9257	10	44.1	28.472	148.65	AT3G60600.1
26.9343	27.4248	26.8498	26.3313	26.5452	26.3297	25.7882	26.0816	25	43.9	79.967	323.31	AT3G60750.1
20.9967	21.7317	21.3674	23.3859	n. def.	n. def.	n. def.	n. def.	7	38.7	23.144	24.155	AT3G61260.1
21.3564	22.4319	23.1476	20.6841	23.0528	22.1484	21.9219	21.9776	6	23.6	39.927	64.285	AT3G61440.1
n. def.	n. def.	n. def.	n. def.	n. def.	19.7471	19.0847	19.0959	3	19.1	27.755	13.334	AT3G61470.1
23.5323	25.5014	25.2298	24.4251	24.206	25.5594	25.5678	25.3835	23	57.2	34.318	99.155	AT3G62030.2
25.9825	25.6184	25.0795	24.4177	21.7128	23.4857	21.6251	22.726	25	46.8	60.755	158.42	AT3G62120.1
21.6521	20.0583	21.8705	21.6905	24.3066	24.1717	23.5249	23.7405	10	63.5	20.607	73.236	AT3G62290.1;AT2G47170.1;AT1G70490.1;AT1G23490.1;AT1G10630.1;AT5G14670.1
22.5581	21.7244	21.556	20.9726	22.5623	21.565	21.3507	21.5491	10	46.2	24.503	31.813	AT3G62530.1
21.6753	21.3426	20.7302	20.4771	n. def.	n. def.	n. def.	n. def.	4	8.1	49.971	75.465	AT3G62830.1;AT2G47650.2
19.3694	n. def.	19.6632	19.5653	n. def.	n. def.	n. def.	n. def.	4	11	58.826	30.012	AT3G63130.1
22.8419	22.1041	21.9185	21.2057	n. def.	20.7942	n. def.	n. def.	10	32.3	43.929	16.801	AT3G63140.1
22.8066	23.1131	23.0228	22.4011	24.0321	24.1538	24.4743	24.6233	14	51.3	30.422	323.31	AT3G63190.1
20.1947	20.8438	19.7917	20.4199	n. def.	n. def.	n. def.	n. def.	3	9.7	42.582	3.4705	AT3G63260.1;AT5G50000.1;AT3G01490.1
23.0489	23.5768	21.5248	21.6451	n. def.	n. def.	n. def.	n. def.	4	10.7	37.926	124.39	AT3G63410.1
22.3081	20.9741	21.4461	22.9064	22.0838	20.8143	n. def.	21.6718	13	16.8	119.87	59.317	AT3G63460.1
23.3585	22.7945	21.9348	22.0129	21.7641	20.879	n. def.	20.3614	16	37.5	60.907	104.54	AT3G63520.1
20.8787	21.548	21.7353	n. def.	n. def.	n. def.	n. def.	n. def.	6	35.2	26.427	33.129	AT3G66654.1
18.6035	19.1642	19.7111	n. def.	n. def.	n. def.	n. def.	n. def.	3	15.1	26.374	3.3005	AT4G00170.1
n. def.	22.2705	20.6201	21.1742	n. def.	n. def.	n. def.	n. def.	2	33	9.8583	3.6281	AT4G00585.1
20.8135	20.5508	21.0896	21.8083	n. def.	n. def.	n. def.	n. def.	2	19.3	16.317	2.9314	AT4G00680.1;AT1G01750.1
19.2041	18.0255	18.1608	n. def.	n. def.	n. def.	n. def.	n. def.	2	10.6	52.929	5.6775	AT4G01070.1
21.7569	21.0287	21.2153	n. def.	n. def.	n. def.	n. def.	n. def.	5	28.6	28.343	41.647	AT4G01310.1
20.6648	20.3819	n. def.	n. def.	21.3728	21.8424	22.2281	21.3152	4	20.8	24.709	24.824	AT4G01480.1;AT1G01050.1
23.7884	22.9383	22.2992	22.916	n. def.	20.652	20.8595	20.1584	9	28.9	57.695	244.32	AT4G01690.1
23.269	22.2709	21.808	n. def.	n. def.	n. def.	n. def.	n. def.	4	17.6	43.255	74.079	AT4G01850.1
n. def.	n. def.	n. def.	n. def.	22.0378	22.8687	22.7757	22.8043	8	35.7	21.275	129.41	AT4G01900.1
25.5447	25.0654	25.3499	25.3058	24.3008	24.9005	24.851	24.6975	14	45.6	25.471	323.31	AT4G02450.1
19.5904	19.6696	19.1912	n. def.	n. def.	n. def.	n. def.	n. def.	3	2.4	160.82	44.756	AT4G02510.1
20.6148	20.5281	20.9164	21.2933	n. def.	20.8194	20.8443	n. def.	5	38	23.663	114.64	AT4G02530.1
23.7652	24.6511	24.5234	23.9305	24.0868	24.696	25.2925	24.772	1	6.7	22.598	123.15	AT4G02770.1
23.4585	23.4609	22.8822	22.4799	n. def.	19.9474	19.2893	20.5287	18	42.1	49.409	74.598	AT4G02930.1
19.5147	20.2533	20.6927	n. def.	n. def.	n. def.	n. def.	n. def.	3	10.2	32.896	4.1112	AT4G04210.1
20.3933	20.3512	20.4121	n. def.	n. def.	n. def.	n. def.	n. def.	2	2.5	111.03	3.9749	AT4G04350.1
17.6885	n. def.	n. def.	n. def.	20.6517	21.9131	22.2414	22.8805	8	23.8	55.571	31.544	AT4G04460.1
n. def.	20.369	20.7511	19.8376	n. def.	n. def.	n. def.	n. def.	1	8.9	21.719	106.98	AT4G04470.1
24.2484	24.1414	23.0157	24.7747	22.3841	22.9262	22.0077	22.0515	18	42.9	40.911	213.44	AT4G04640.1
20.9242	20.7373	21.0115	21.1343	n. def.	n. def.	n. def.	n. def.	6	16.5	61.867	26.894	AT4G04770.1
n. def.	19.3851	n. def.	n. def.	20.1533	21.0077	21.211	21.0189	7	18.4	59.849	190.46	AT4G05160.1
23.9994	24.3169	24.9366	24.0518	n. def.	21.9029	21.1773	21.1769	13	42.6	24.643	323.31	AT4G05180.1
22.6584	22.3732	22.3067	22.7478	n. def.	n. def.	n. def.	n. def.	6	15.5	56.235	13.23	AT4G08310.1
23.9974	24.0362	23.0431	22.7451	20.1062	21.7296	20.9601	20.6163	12	51.3	40.407	55.858	AT4G08390.1
25.4502	25.4871	25.1478	25.6886	25.5512	25.64	25.3809	25.3995	7	30.8	35.838	317.63	AT4G09000.2
22.9047	20.864	20.5325	21.1193	n. def.	19.5601	19.3247	19.7444	10	35.5	34.032	67.339	AT4G09040.1
n. def.	n. def.	n. def.	n. def.	n. def.	21.1534	20.9098	20.7448	3	18.3	18.814	3.7153	AT4G09320.1
22.8109	22.334	22.5794	21.5129	23.3226	23.0483	22.1337	22.2632	7	32.9	25.668	51.851	AT4G09650.1
22.3455	21.0577	21.9135	20.7349	21.195	21.2107	20.7208	21.2769	8	38.2	35.159	173.61	AT4G09750.1
21.0009	22.1145	21.4784	22.9076	n. def.	n. def.	n. def.	n. def.	4	15.8	17.545	61.611	AT4G09800.1;AT1G34030.1;AT1G22780.1
25.6831	25.3837	24.8285	24.9438	24.1671	25.4321	23.5601	22.6739	8	41.4	30.156	158.55	AT4G10340.1
21.3226	21.1251	21.1772	n. def.	n. def.	n. def.	n. def.	n. def.	5	29.4	21.973	76.432	AT4G10450.1
24.8487	25.4097	24.9581	25.8403	23.8985	23.9923	21.8076	23.6126	12	54.2	23.171	323.31	AT4G10480.1
n. def.	n. def.	n. def.	n. def.	20.163	20.4222	21.1995	20.5057	5	27.7	25.734	5.9019	AT4G11010.1;AT4G23900.1
19.5554	18.9175	18.7804	n. def.	n. def.	n. def.	n. def.	n. def.	2	9.6	43.191	2.6301	AT4G11120.1
22.5495	23.1062	23.2303	22.0416	23.5177	23.1699	23.3144	23.3192	16	61.7	26.06	89.814	AT4G11150.1;AT1G64200.1
21.2153	21.0798	20.8501	21.1107	n. def.	21.5605	20.9879	21.2281	7	21.2	39.762	19.941	AT4G11260.1
23.5028	23.2387	22.6553	24.1566	21.3986	20.9407	20.5334	20.3127	14	20.1	114.3	73.235	AT4G11420.1
22.2545	22.0154	21.9838	21.8843	n. def.	n. def.	n. def.	n. def.	3	16.8	25.584	7.2534	AT4G11600.1
n. def.	n. def.	n. def.	n. def.	n. def.	20.488	20.982	20.5634	3	16.6	26.56	11.108	AT4G12060.1
21.9462	21.9664	22.2602	21.9895	n. def.	n. def.	n. def.	n. def.	9	19.7	63.705	37.857	AT4G12400.2
20.2651	20.5334	20.6522	20.5946	20.7832	20.8509	20.6502	20.1697	6	16.7	74.139	26.453	AT4G12650.1
20.0156	20.9372	21.1489	n. def.	22.0174	22.0443	22.2007	21.0374	4	25.6	23.051	7.6575	AT4G12800.1
20.3004	20.3136	20.4799	n. def.	n. def.	n. def.	n. def.	n. def.	9	50.2	34.436	54.14	AT4G13010.1
22.6047	22.1243	22.3091	23.6767	22.5839	24.396	24.5753	n. def.	5	31.2	27.656	68.604	AT4G13180.1
19.3342	20.1348	20.1754	n. def.	n. def.	n. def.	n. def.	n. def.	3	29.2	20.429	5.293	AT4G13200.1
24.6733	23.7573	23.193	22.9401	20.6354	20.8866	n. def.	n. def.	12	24.8	55.013	249.83	AT4G13430.1
24.1933	24.8145	24.546	25.4476	21.5253	20.9966	20.4024	22.3416	23	34.1	89.853	65.844	AT4G13780.1
25.9185	25.5627	25.7304	24.7636	24.1703	23.5967	23.3019	23.4793	24	45.9	51.717	249.63	AT4G13930.1
27.3587	27.3595	27.3919	27.6722	25.2019	25.7388	24.9827	24.3593	13	26.8	53.378	323.31	AT4G13940.1
23.8141	24.3368	24.3021	23.1528	22.9868	23.2216	23.0977	23.0367	15	36.9	54.056	323.31	AT4G14030.1
22.1953	22.2593	22.3702	21.859	21.6986	21.7493	21.9893	n. def.	10	26.1	53.937	220.97	AT4G14040.1
20.8715	20.9617	21.0135	n. def.	n. def.	n. def.	n. def.	n. def.	5	10.6	62.963	9.2316	AT4G14210.1
20.6044	19.5272	20.0811	n. def.	n. def.	n. def.	n. def.	n. def.	3	10.5	42.353	3.2197	AT4G14300.1
18.3749	17.4953	17.7997	n. def.	n. def.	n. def.	n. def.	n. def.	2	5.6	83.937	4.349	AT4G14570.1
20.2597	21.2628	19.6332	20.8891	n. def.	n. def.	n. def.	n. def.	2	20.2	12.222	11.189	AT4G14695.1;AT4G05590.2;AT4G22310.1
23.5574	23.187	24.0163	23.9085	23.1021	23.3031	23.6195	23.2416	16	61.5	33.805	222.74	AT4G14880.1
n. def.	n. def.	n. def.	n. def.	n. def.	20.9782	20.3111	20.9361	2	22.7	16.732	62.132	AT4G14890.1
20.2751	19.904	19.5701	n. def.	n. def.	n. def.	n. def.	n. def.	3	10.2	44.996	4.3247	AT4G15410.1
24.4667	24.7207	24.0342	24.3799	21.928	22.9224	22.4057	22.425	29	42.3	105.14	247.29	AT4G15530.5
20.4272	20.6098	21.2427	21.335	20.8266	20.7299	20.0618	n. def.	5	17	58.906	22.401	AT4G16143.1
23.0835	23.0973	22.7519	23.5587	n. def.	n. def.	n. def.	n. def.	7	59	18.714	83.869	AT4G16160.2
20.8493	n. def.	n. def.	n. def.	22.9807	23.1915	23.8891	23.4852	13	56.2	28.818	45.252	AT4G16210.1
20.3684	20.0385	20.149	19.6874	n. def.	n. def.	n. def.	n. def.	4	7.8	78.242	10.994	AT4G16390.1
22.438	23.2733	22.738	22.7067	n. def.	20.9861	20.8751	n. def.	8	17.5	37.467	21.059	AT4G16830.1
20.0066	n. def.	20.7643	19.9808	n. def.	n. def.	n. def.	n. def.	4	9.6	49.884	4.827	AT4G17100.2
21.7805	21.5666	21.8221	21.3236	20.5818	20.8254	20.413	20.6746	5	25.1	23.164	14.645	AT4G17170.1
20.0798	18.9467	18.993	n. def.	n. def.	n. def.	n. def.	n. def.	3	7.9	39.825	7.9659	AT4G17190.1
21.4157	n. def.	21.1039	n. def.	21.6263	21.0137	21.1889	20.9268	7	12	63.698	33.997	AT4G17300.1
20.8344	21.2525	20.6706	20.4684	20.4425	19.4681	19.5781	19.1681	4	19.2	25.712	29.847	AT4G17510.1
24.9084	26.0652	25.7163	25.6447	n. def.	23.0417	n. def.	n. def.	15	47.2	38.905	323.31	AT4G17520.1
22.9131	22.6843	22.769	22.7537	21.624	21.9496	21.3938	21.1113	7	49.5	22.318	106.94	AT4G17530.1;AT5G47200.1
19.8294	20.8305	n. def.	19.3785	21.0145	21.1406	20.6114	20.9643	4	22.9	29.403	41.539	AT4G17600.1
20.8064	21.1476	20.7833	20.2006	n. def.	n. def.	n. def.	n. def.	3	16.3	33.547	200.89	AT4G17720.1
19.5797	20.0002	19.5192	n. def.	n. def.	19.7118	n. def.	19.4941	4	10.6	48.742	17.713	AT4G17830.2
20.3136	21.035	21.3811	21.8014	n. def.	n. def.	n. def.	n. def.	6	36.6	21.575	70.087	AT4G17870.1
20.6957	20.4557	20.7874	20.7062	n. def.	n. def.	n. def.	n. def.	3	8.2	44.441	13.305	AT4G17890.1
21.3746	21.4464	22.6718	20.7844	n. def.	n. def.	n. def.	n. def.	4	5.2	70.337	7.6378	AT4G18030.1
24.9046	23.5967	25.1901	24.0746	27.5252	28.9138	28.4539	28.8464	1	3.2	31.971	1.5511	AT4G18090.1
25.0242	24.6116	24.859	22.6544	25.6345	24.6878	24.7597	24.1631	10	22.9	46.269	83.929	AT4G18480.1
18.7316	17.9366	n. def.	18.0165	n. def.	n. def.	n. def.	n. def.	2	7.5	44.02	6.4415	AT4G19006.1
20.7848	20.4946	20.5227	20.6099	n. def.	n. def.	n. def.	n. def.	3	7.8	68.389	33.462	AT4G19210.1
20.9097	20.1904	20.3123	19.6127	n. def.	n. def.	n. def.	n. def.	4	16	43.651	128.9	AT4G19880.2
25.4378	25.2722	25.6745	26.0487	24.9247	23.8221	24.1114	23.4757	16	72.1	24.712	323.31	AT4G20260.4
25.0746	25.057	24.9879	24.6954	25.723	25.2188	25.5717	25.0525	20	38.2	51.63	323.31	AT4G20360.1
21.0904	21.2186	21.0932	21.3582	n. def.	n. def.	n. def.	n. def.	5	23	32.36	35.992	AT4G20410.1
22.6852	22.8492	22.3694	21.0447	n. def.	n. def.	n. def.	n. def.	3	6.3	49.657	131.33	AT4G20890.1
19.8415	20.8968	19.7208	n. def.	n. def.	n. def.	n. def.	n. def.	4	12.7	66.724	12.965	AT4G20980.1
26.5423	26.9759	26.5039	26.3874	21.8484	23.702	21.2833	21.8595	16	42.9	29.422	323.31	AT4G21020.1
23.7966	23.3668	24.0762	23.4464	23.0727	22.7498	22.7008	22.9878	27	32.6	74.667	257.23	AT4G21150.1
20.4424	19.3195	19.4896	19.9006	n. def.	n. def.	n. def.	n. def.	3	9.2	74.824	26.586	AT4G21180.1
20.7617	20.2246	20.5211	20.1408	n. def.	n. def.	n. def.	n. def.	6	18.6	43.683	10.269	AT4G21210.1
27.4	28.0437	28.0418	27.2435	23.5432	25.2645	23.4033	23.4457	19	49.1	23.866	323.31	AT4G21280.2
18.4829	19.2402	18.4066	n. def.	n. def.	n. def.	n. def.	n. def.	2	13.7	12.859	3.424	AT4G21620.1
20.3873	21.1904	21.1246	20.2996	n. def.	n. def.	n. def.	n. def.	2	23.8	15.412	179.55	AT4G21850.1
21.7428	21.1405	21.152	21.0425	20.9139	20.9764	20.6083	20.7135	4	17.3	21.968	64.11	AT4G21860.1
21.8317	22.2362	22.2667	23.1283	n. def.	n. def.	n. def.	n. def.	8	56.9	17.914	86.008	AT4G22220.1
22.2056	22.416	21.0378	19.9275	21.9413	21.1135	n. def.	n. def.	9	31.3	46.621	112.45	AT4G22670.1
21.4253	20.2672	20.4488	n. def.	n. def.	n. def.	n. def.	n. def.	6	13.6	58.562	110.75	AT4G23100.1
24.0566	24.186	24.4123	23.9855	n. def.	n. def.	n. def.	n. def.	7	22.2	30.528	38.544	AT4G23630.1
23.7423	24.6648	25.3983	24.3402	23.9303	23.4482	23.6139	22.8126	6	45	17.518	91.008	AT4G23670.1
26.8509	26.3199	27.7073	27.7192	23.7001	24.282	23.2517	22.9777	11	60.9	17.473	244.18	AT4G23680.1
21.0479	21.1709	21.4969	21.9084	n. def.	n. def.	n. def.	n. def.	4	48.1	11.742	107.77	AT4G23710.1
21.9355	20.9416	21.1616	21.3215	19.7647	21.0137	n. def.	20.8709	9	16.2	74.507	13.333	AT4G23850.1
19.4554	19.1249	19.2046	20.1514	n. def.	n. def.	n. def.	n. def.	3	12.4	34.902	10.624	AT4G24175.1
26.0445	26.137	26.1733	25.6843	22.05	23.2099	21.4009	21.3735	35	36.6	94.203	201.24	AT4G24190.1
26.7477	27.025	26.9354	26.6312	26.2902	27.0265	26.7565	26.8911	20	22.3	76.507	323.31	AT4G24280.1
20.8919	21.8795	22.8016	n. def.	n. def.	n. def.	n. def.	n. def.	3	17.6	35.787	17.739	AT4G24770.1
20.7303	21.188	21.581	19.1292	20.5766	20.1246	20.0581	20.1851	7	11.5	77.435	113.91	AT4G24800.1
22.8936	23.6162	23.3727	23.3313	23.6055	22.8871	23.2014	22.886	13	37.2	44.282	111.34	AT4G24820.1
22.2285	20.6775	21.1311	22.23	20.0189	20.0351	20.1721	19.6802	8	18	53.845	38.273	AT4G24830.1
23.9983	23.8826	23.7844	24.6879	26.1989	25.7476	25.7692	25.2069	22	66	33.795	270	AT4G25080.3
n. def.	21.3818	n. def.	n. def.	21.6801	22.3376	22.5159	22.4207	5	29.8	28.644	7.6384	AT4G25130.1
20.6418	22.139	20.1291	20.9421	n. def.	22.154	20.2807	20.8532	5	32.9	18.569	6.4856	AT4G25140.1
18.4411	18.6843	20.1733	19.0332	n. def.	n. def.	n. def.	n. def.	2	7.9	40.274	3.5283	AT4G25210.1
18.679	18.2526	18.3959	n. def.	n. def.	n. def.	n. def.	n. def.	3	20	22.829	9.2641	AT4G25550.1
24.5127	24.6122	23.9117	23.2561	n. def.	n. def.	20.7762	n. def.	8	32.5	42.997	193.86	AT4G26110.1
22.5636	23.1664	22.9012	23.9825	n. def.	n. def.	n. def.	n. def.	4	34.4	13.869	8.9021	AT4G26210.1
22.3706	21.1229	21.3101	21.5818	n. def.	n. def.	n. def.	n. def.	6	11.8	72.386	19.378	AT4G26300.1
21.3549	21.2786	21.0736	21.3072	n. def.	n. def.	n. def.	n. def.	7	31.9	29.201	11.971	AT4G26410.1
24.4914	24.8285	25.6403	24.7254	n. def.	22.6012	n. def.	21.9245	14	49.5	36.116	134.98	AT4G26780.1
21.5184	20.6068	21.3693	20.8142	n. def.	n. def.	n. def.	n. def.	7	11.3	108.48	14.447	AT4G26970.1
n. def.	19.6991	n. def.	n. def.	19.7988	20.2092	n. def.	19.7965	2	7.5	44.972	32.892	AT4G27000.1
23.5929	24.1161	23.9171	24.212	21.7672	22.2597	22.0203	22.2444	1	29.2	12.592	84.654	AT4G27130.1;AT1G54290.1
25.1005	27.1692	27.4515	26.851	n. def.	23.7465	23.8493	n. def.	8	23.2	19.014	153.06	AT4G27140.1
26.282	27.3293	27.3663	26.671	n. def.	20.4837	n. def.	18.749	4	24.7	19.361	172.9	AT4G27150.1
25.1358	26.2942	25.4229	27.5125	n. def.	n. def.	n. def.	n. def.	4	18.3	18.762	59.567	AT4G27160.1
27.0171	28.5254	27.2662	28.3903	n. def.	24.5261	n. def.	n. def.	8	36.1	19.169	82.057	AT4G27170.1
23.6689	23.8979	23.1594	22.9418	n. def.	n. def.	n. def.	n. def.	2	11.2	28.106	12.97	AT4G27320.1
25.5388	25.077	25.057	24.5123	23.3072	22.2839	21.9577	20.9686	10	32.7	43.359	323.31	AT4G27440.1
21.08	20.5879	20.7354	n. def.	20.3699	20.7835	20.3737	20.2556	4	27.2	27.622	15.526	AT4G27450.1
18.6126	18.5851	18.7842	n. def.	n. def.	n. def.	n. def.	n. def.	3	7.8	68.878	7.2883	AT4G27500.1
20.6063	20.2653	20.6574	n. def.	n. def.	n. def.	n. def.	n. def.	4	7	68.169	5.2498	AT4G27860.1
24.1481	24.4299	24.1229	24.5496	21.5052	20.9332	n. def.	n. def.	19	13.3	199.11	264.37	AT4G28080.1
19.9018	18.8261	19.691	21.1645	n. def.	n. def.	n. def.	n. def.	5	16.1	40.718	14.222	AT4G28390.1
21.7839	22.7974	22.7933	22.5186	21.1674	21.7383	21.7613	21.8536	4	39.9	16.459	97.46	AT4G28440.1
25.5635	26.3873	25.3362	23.7098	27.4476	28.4578	27.4908	27.8628	31	60.3	58.235	323.31	AT4G28520.1
20.0646	21.1167	21.4632	20.8704	n. def.	n. def.	n. def.	n. def.	2	32.2	14.967	18.97	AT4G28750.1
23.6461	23.3309	23.4454	23.4833	22.2606	22.3124	22.3377	22.7055	15	24.3	77.857	41.426	AT4G29010.1
19.1059	19.8701	20.0621	20.9421	n. def.	n. def.	n. def.	n. def.	6	26	49.369	84.863	AT4G29040.1;AT2G20140.1
25.2492	25.5426	25.7383	25.0027	24.8831	25.2382	25.1122	24.5983	28	33.2	103.78	303.38	AT4G29060.1
21.1666	22.1296	21.7621	20.3512	n. def.	n. def.	n. def.	20.8044	9	36.8	35.371	83.824	AT4G29120.1
20.2393	20.526	19.4355	n. def.	24.2741	24.3648	24.6753	24.3185	13	37.9	53.706	323.31	AT4G29130.1
20.4108	21.5345	21.7274	20.9432	20.645	21.0416	21.9319	21.7702	3	26	13.998	21.248	AT4G29350.1
21.053	20.2764	20.7084	n. def.	n. def.	n. def.	n. def.	n. def.	4	28.7	15.91	17.418	AT4G29410.1
22.7871	23.2686	23.7338	24.6527	n. def.	n. def.	n. def.	n. def.	5	34.4	13.94	40.98	AT4G29480.1
20.9364	20.4198	20.4713	21.9015	21.6507	21.5916	21.7343	21.5196	9	27.2	43.893	112.22	AT4G29510.1
21.2955	20.7976	21.218	n. def.	n. def.	n. def.	n. def.	n. def.	6	19.6	34.363	92.232	AT4G29520.1
24.376	25.0277	23.6445	23.0157	20.152	21.8075	19.3817	20.3774	17	35.7	57.776	159.02	AT4G29840.1
23.9054	24.1051	23.905	24.5148	n. def.	n. def.	n. def.	n. def.	5	35.6	10.439	10.828	AT4G30010.1
21.8155	21.9736	21.9612	23.4022	21.9841	22.1015	21.9825	21.9335	19	21.5	110.43	136.51	AT4G30160.2
25.4258	25.2183	25.198	24.8147	21.6269	22.3575	22.1876	22.0157	11	15.3	108.31	267.62	AT4G30190.2
21.0261	20.6156	20.9377	n. def.	n. def.	n. def.	n. def.	n. def.	6	26.7	30.926	35.44	AT4G30480.2
22.1481	20.8059	21.3507	21.4955	n. def.	n. def.	n. def.	n. def.	5	18	28.385	37.476	AT4G30530.1
21.865	22.2396	22.4223	23.0984	n. def.	21.1938	n. def.	n. def.	9	27.1	61.306	265.15	AT4G30920.1
21.368	20.1252	19.828	19.9948	n. def.	n. def.	n. def.	n. def.	4	10.3	71.87	10.507	AT4G31120.1
21.9333	20.8003	20.2986	19.6257	n. def.	18.4027	19.971	19.8538	5	6.6	106.08	17.433	AT4G31490.1;AT4G31480.1
21.4344	21.868	22.0304	22.1931	n. def.	n. def.	n. def.	n. def.	11	26.1	56.846	20.659	AT4G31500.1
n. def.	n. def.	n. def.	n. def.	19.4421	19.3925	20.0912	19.348	2	8.3	36.743	8.8126	AT4G31530.2
21.7399	22.5924	21.5781	22.1932	n. def.	n. def.	n. def.	n. def.	2	26	10.597	3.1403	AT4G31830.1
19.2411	18.9262	19.2009	n. def.	19.8654	n. def.	19.647	19.6628	2	2.5	94.208	2.8204	AT4G31880.1
21.0014	20.0632	20.402	n. def.	n. def.	n. def.	n. def.	n. def.	4	14.1	50.974	8.0248	AT4G31990.3
22.5896	23.1426	23.5789	21.8712	22.8105	23.2987	23.8193	23.6426	15	41.6	23.917	286.37	AT4G32260.1
23.3361	23.2525	22.6078	22.8628	n. def.	n. def.	n. def.	n. def.	10	28.6	47.542	161.65	AT4G32330.1
23.6453	23.2613	22.6781	22.6627	n. def.	21.7207	21.3823	20.3861	15	26.8	57.982	48.836	AT4G32520.1
20.152	20.0989	20.2834	n. def.	n. def.	n. def.	n. def.	n. def.	7	23.8	48.095	16.205	AT4G32720.1
26.038	25.4705	25.3709	25.5694	21.5758	22.5448	21.2152	20.7741	15	20	112.92	249.65	AT4G33010.1
21.6176	21.8771	22.7586	21.2689	20.4819	n. def.	n. def.	n. def.	3	9.9	53.113	5.3196	AT4G33030.1
23.759	24.0144	23.6843	22.3583	22.7874	23.2006	23.2591	23.1655	30	37.5	98.178	280.23	AT4G33090.1
20.3218	19.3278	n. def.	19.4764	n. def.	n. def.	n. def.	n. def.	5	21.2	37.86	17.717	AT4G33360.1
20.4759	21.304	n. def.	n. def.	21.846	21.6934	n. def.	21.7719	6	29.1	33.539	17.042	AT4G33580.2
21.5161	22.1531	21.995	24.5522	22.2246	22.2232	21.7671	22.1171	10	30.8	50.396	77.134	AT4G33680.1
23.0774	23.5304	22.2011	23.9386	n. def.	n. def.	n. def.	n. def.	3	46.4	6.4294	3.7931	AT4G33865.1;AT3G44010.1;AT3G43980.1
24.6922	25.1108	24.6518	24.3331	22.3583	23.1728	22.6065	22.8302	20	40.5	68.672	323.31	AT4G34110.1
23.1126	21.792	22.4597	20.9144	n. def.	20.4826	n. def.	n. def.	6	11.1	54.836	7.5616	AT4G34138.1
21.4271	22.2787	22.1212	22.5658	22.3383	22.9904	22.6597	22.4194	18	37.6	63.324	57.736	AT4G34200.1
21.6812	22.1101	21.2677	22.4548	n. def.	n. def.	n. def.	n. def.	4	23.8	38.743	24.798	AT4G34230.1
23.5146	23.3742	22.822	23.5552	n. def.	n. def.	n. def.	n. def.	4	33.3	15.998	10.738	AT4G34290.1
23.2826	24.8239	23.6932	22.9744	23.4287	23.4686	22.636	22.771	17	34.5	52.78	91.091	AT4G34350.1
22.7664	21.9795	22.4153	20.788	20.9186	20.874	20.9194	n. def.	12	19.9	98.49	165.51	AT4G34450.1
23.2815	23.6228	23.385	23.6938	22.6675	22.6108	21.9884	22.5639	19	36.8	50.969	105	AT4G34490.1
21.8179	21.7126	21.1578	23.1707	n. def.	n. def.	n. def.	n. def.	5	14.9	47.141	25.319	AT4G34640.1
20.1847	19.6648	19.455	n. def.	n. def.	n. def.	n. def.	n. def.	2	9.3	24.289	1.3246	AT4G34730.1
22.3409	21.6122	21.4347	21.5757	n. def.	n. def.	n. def.	n. def.	3	7.8	61.03	257.16	AT4G34740.1
26.4921	26.4132	26.8787	26.4385	26.4349	26.8662	26.7929	27.0023	21	97.1	18.378	323.31	AT4G34870.1
18.3716	n. def.	18.1616	18.162	n. def.	n. def.	n. def.	n. def.	2	5.1	69.501	3.4429	AT4G34910.1
23.7884	24.0466	23.966	23.718	n. def.	n. def.	22.2677	22.2537	8	39	31.571	137.84	AT4G35000.1
21.5504	21.6415	20.2335	21.0261	22.2302	21.9351	21.3378	22.1249	5	15.4	56.931	49.696	AT4G35090.1
21.2128	22.3177	21.8105	22.8484	n. def.	n. def.	22.5427	n. def.	3	9.5	39.626	132.76	AT4G35260.1;AT4G35650.1
n. def.	20.9915	20.8041	20.1539	n. def.	21.4574	20.7976	20.5368	6	38.9	38.056	23.149	AT4G35450.5
23.025	23.1699	23.5686	22.5909	n. def.	n. def.	n. def.	n. def.	5	30.4	14.203	14.553	AT4G35570.1
24.248	23.8481	23.852	23.6242	22.8327	24.1077	24.1444	24.1057	11	29.8	47.359	284.52	AT4G35630.1
22.9206	23.1568	23.4386	22.5647	n. def.	n. def.	n. def.	n. def.	9	19.6	98.916	64.945	AT4G35790.1
22.6688	22.5858	22.9563	22.4596	n. def.	n. def.	n. def.	n. def.	9	14.6	98.151	75.017	AT4G35830.1
19.2981	19.344	19.2244	n. def.	n. def.	n. def.	n. def.	n. def.	3	25.1	23.175	78.376	AT4G35860.1
n. def.	22.3328	20.8882	22.3461	n. def.	20.5233	n. def.	n. def.	7	26.1	30.087	18.05	AT4G36020.1
22.9685	23.0659	22.4998	22.4635	23.4892	23.7967	23.0202	23.6817	16	45.2	53.615	54.395	AT4G36250.1
20.7504	22.4586	22.7647	22.2519	n. def.	n. def.	n. def.	n. def.	9	36.3	37.959	88.505	AT4G36600.1
22.4235	23.8697	22.003	21.9216	23.1412	23.8683	23.6247	23.6853	10	22.2	59.084	323.31	AT4G36700.1
19.4906	20.1411	19.6372	n. def.	n. def.	n. def.	n. def.	n. def.	3	19	20.786	46.654	AT4G36800.1
21.3423	19.9552	20.4973	21.4331	n. def.	n. def.	n. def.	n. def.	3	12.1	40.174	7.7164	AT4G36810.1
22.4911	22.738	23.0642	22.3789	22.2172	22.1839	22.8506	21.7333	9	46.6	25.768	94.614	AT4G36910.1
21.1632	n. def.	n. def.	n. def.	22.43	22.5814	22.4408	22.2104	5	13.7	38.532	8.0133	AT4G37040.1
n. def.	n. def.	n. def.	n. def.	22.6378	23.4224	24.1024	24.3184	13	45.4	45.823	41.871	AT4G37070.2
23.4855	24.0999	24.7467	24.3572	22.7235	23.1946	22.7605	22.6186	23	49.8	73.404	323.31	AT4G37870.1
25.1506	25.2188	25.3631	25.6449	23.2707	23.8865	23.4487	23.8322	38	53.5	73.074	306.48	AT4G37910.1
25.6786	25.8298	25.286	24.8144	23.7126	24.8923	24.6588	24.1874	18	41.8	57.4	323.31	AT4G37930.1
21.0773	21.2788	21.4683	19.7437	n. def.	21.3027	21.6046	20.294	4	16.2	48.037	12.236	AT4G38220.2
n. def.	n. def.	19.4136	n. def.	22.4511	22.7789	22.3411	23.5009	3	7.3	55.177	180.71	AT4G38510.5
20.0186	19.6167	19.6326	n. def.	n. def.	n. def.	n. def.	n. def.	4	4.9	202.93	17.644	AT4G38600.1
24.7526	24.6326	23.0643	22.2079	21.1944	21.7497	20.936	n. def.	13	31.3	40.757	189.84	AT4G38630.1
21.5994	22.1333	21.583	20.4703	n. def.	n. def.	n. def.	n. def.	5	30	19.153	104.84	AT4G38680.1
20.9579	21.1382	21.2534	20.7494	n. def.	n. def.	n. def.	n. def.	4	18.2	36.289	7.4401	AT4G38690.1
21.8076	22.7822	21.9444	21.1007	n. def.	20.7958	n. def.	n. def.	13	35.3	50.522	166.61	AT4G38710.2
26.2421	26.797	26.4975	25.5069	27.7812	27.8803	26.8824	27.5733	10	59.9	18.373	323.31	AT4G38740.1
21.3487	21.7221	20.9308	20.931	n. def.	n. def.	n. def.	n. def.	6	13.3	77.573	135.5	AT4G38890.1
23.2451	23.2907	22.8736	23.1032	22.2539	22.368	21.0553	21.3258	15	49.3	38.461	158.28	AT4G39150.1
21.2267	20.611	20.6583	20.1766	n. def.	n. def.	n. def.	n. def.	2	25	12.053	6.4204	AT4G39200.1;AT4G34555.1;AT2G16360.1
23.6289	24.0184	23.0191	24.416	23.9134	24.812	23.8555	24.6099	10	58	16.578	267.93	AT4G39260.1
20.1848	19.6595	19.4997	n. def.	n. def.	n. def.	n. def.	n. def.	2	8	55.791	4.4569	AT4G39280.1
27.1914	26.379	26.6629	25.8884	25.0359	24.6673	24.4287	23.9679	24	65.8	38.933	323.31	AT4G39330.1
22.7106	21.7525	22.2041	21.9755	n. def.	n. def.	n. def.	n. def.	6	23.9	51.952	32.979	AT4G39660.1
19.4269	19.6869	19.0977	n. def.	n. def.	n. def.	n. def.	n. def.	2	13	32.077	5.463	AT4G39860.1
19.7016	19.8684	20.2079	22.0027	n. def.	n. def.	n. def.	n. def.	3	17	24.406	11.508	AT4G39990.1;AT5G47960.1;AT5G65270.1
22.282	21.5802	21.2507	20.9807	n. def.	n. def.	20.4115	n. def.	8	24.3	33.216	82.881	AT5G01410.1
19.6422	19.8755	19.6271	n. def.	n. def.	n. def.	n. def.	n. def.	5	14.2	45.09	10.374	AT5G01500.1
23.9256	24.3348	23.7135	21.4083	22.3138	21.2859	21.4558	21.8322	4	13.8	31.139	46.596	AT5G01530.1
n. def.	n. def.	n. def.	n. def.	n. def.	21.2313	21.6449	21.2135	3	47.5	13.163	16.605	AT5G01650.2
n. def.	n. def.	n. def.	n. def.	20.3996	20.5283	21.7907	21.0331	4	18.4	24.295	4.9687	AT5G01750.2
20.2201	19.6517	19.439	19.64	n. def.	n. def.	n. def.	n. def.	3	7.3	40.038	3.2747	AT5G02270.2
22.0358	22.0972	21.4189	20.3316	n. def.	n. def.	n. def.	n. def.	4	10.9	71.386	21.965	AT5G02490.1;AT1G56410.1
27.959	28.2856	27.9752	27.6776	26.2676	26.8784	26.4146	26.6672	14	27	71.357	323.31	AT5G02500.1
22.5703	21.9746	22.0416	21.7507	n. def.	n. def.	n. def.	n. def.	6	29	22.779	126.49	AT5G02770.1
21.4539	21.449	22.4537	22.566	n. def.	n. def.	n. def.	n. def.	3	19	15.735	5.2827	AT5G02960.1;AT3G09680.1
n. def.	n. def.	19.2846	n. def.	19.4089	19.5897	19.9035	19.5213	2	4.5	40.624	2.6089	AT5G03290.1;AT3G09810.1
20.1146	19.7528	20.5991	20.7406	n. def.	n. def.	n. def.	n. def.	7	24.6	47.479	69.229	AT5G03630.1
18.7764	19.2812	20.9627	n. def.	n. def.	n. def.	n. def.	n. def.	4	28.3	20.186	4.0536	AT5G03660.1
21.2582	20.5439	21.9203	21.8762	n. def.	n. def.	n. def.	n. def.	1	5.8	31.83	1.3318	AT5G03740.1
26.5719	26.5158	25.9146	25.4227	25.3181	26.2548	25.3416	25.5255	36	62.1	63.886	320.82	AT5G03860.1
24.6804	24.5385	24.4961	24.9804	22.143	21.8744	20.5426	20.5595	20	41.8	61.232	170.46	AT5G03940.1
20.126	19.3771	20.3544	n. def.	20.0454	19.8257	19.9145	n. def.	6	16.7	56.659	22.79	AT5G04420.1
23.7407	24.312	23.346	23.0282	22.7393	22.9147	22.2138	22.8578	19	53	36.018	294.89	AT5G04430.2
n. def.	n. def.	n. def.	n. def.	21.5384	21.312	21.39	21.0575	9	30.9	33.242	36.166	AT5G04740.1
22.5569	21.8995	22.5428	21.7325	n. def.	20.1065	21.0847	20.4532	7	48.3	20.294	13.258	AT5G04830.1
20.6438	20.9	19.7522	n. def.	n. def.	n. def.	n. def.	n. def.	2	26.4	8.4178	9.6644	AT5G05370.1;AT3G10860.1
19.6107	18.6307	18.7457	n. def.	n. def.	n. def.	n. def.	n. def.	3	4.4	122.66	38.92	AT5G05570.1
20.1567	21.2987	20.2367	20.6977	n. def.	n. def.	n. def.	n. def.	5	8.3	69.674	12.389	AT5G05730.2
22.7796	23.1377	23.0358	22.6674	n. def.	n. def.	n. def.	n. def.	2	10.7	34.728	144.97	AT5G05780.1
21.4026	21.5806	21.9133	21.3076	n. def.	n. def.	n. def.	n. def.	12	27.6	46.523	62.672	AT5G06140.1
19.4946	19.1124	n. def.	20.0886	18.8889	n. def.	n. def.	n. def.	4	6	119.62	14.973	AT5G06460.1
24.457	22.3366	22.4679	21.8024	21.7589	22.0093	n. def.	22.2414	16	26.2	110.05	158.48	AT5G07350.2
22.8581	21.4193	22.0787	22.5905	n. def.	n. def.	n. def.	n. def.	3	24.1	16.58	41.27	AT5G08050.1
21.5085	22.4705	22.2177	21.1854	21.666	20.9241	21.7523	21.8129	6	14	35.402	6.7886	AT5G08080.3
19.4923	19.9876	20.2298	n. def.	n. def.	n. def.	n. def.	n. def.	2	5.5	41.043	6.335	AT5G08280.1
23.8988	24.8761	23.9802	22.6486	20.0284	21.1872	20.3563	19.0868	8	24.5	36.151	204.04	AT5G08300.1
23.372	22.7609	22.9576	22.272	n. def.	n. def.	n. def.	n. def.	10	29.5	38.655	32.985	AT5G08540.1
20.4468	19.3339	19.6699	20.793	n. def.	n. def.	n. def.	n. def.	3	10.4	54.976	54.603	AT5G08570.1
22.4353	22.5091	22.2025	21.7099	21.6096	21.5389	21.4781	n. def.	5	16.7	40.197	171.93	AT5G08590.1
25.2331	25.0731	25.1371	25.2567	24.8236	25.5564	24.3895	25.0379	32	61.9	59.712	323.31	AT5G08690.1;AT5G08670.1;AT5G08680.1
19.6763	20.0636	19.7377	n. def.	n. def.	n. def.	n. def.	n. def.	2	9.9	17.072	4.8451	AT5G09510.1;AT1G04270.1
n. def.	n. def.	n. def.	n. def.	20.2299	20.3383	20.3906	20.1562	6	11.1	72.99	12.238	AT5G09590.1
20.2656	19.9869	19.6279	21.8589	20.1618	20.4354	20.2793	20.7147	5	18.5	38.738	64.407	AT5G09660.4
26.9955	26.876	26.1506	27.0932	25.8295	25.304	25.2845	24.9899	8	26	41.735	323.31	AT5G09810.1
23.7489	23.7073	23.4646	23.4397	22.4713	22.462	21.9521	21.8173	7	17.7	52.667	126.53	AT5G09900.3
25.6049	24.9946	25.1032	24.1251	24.0352	23.4997	23.6042	23.4072	8	31.5	30.991	249.24	AT5G10450.4
24.3609	23.3185	23.4294	21.9145	20.0572	21.1152	20.3692	n. def.	12	22.7	79.043	60.191	AT5G10540.1
22.4426	22.1995	22.8347	22.378	22.0799	22.0759	22.231	22.3392	9	42.5	31.044	64.668	AT5G10730.1
20.4061	20.8294	20.9438	22.3507	n. def.	n. def.	n. def.	n. def.	2	3.9	74.466	18.653	AT5G10840.1
25.1391	24.5371	24.6014	24.5822	23.8597	23.7287	22.931	22.5314	11	42.2	22.729	323.31	AT5G10860.1
21.0726	21.587	22.0636	21.3987	22.0014	23.1151	22.2561	22.8157	12	40	48.337	40.671	AT5G11170.1;AT5G11200.2
n. def.	n. def.	n. def.	n. def.	20.9833	21.8109	21.5904	21.8135	3	15.2	33.365	4.7297	AT5G11450.1
20.0029	20.4428	n. def.	n. def.	22.3286	23.5058	23.4265	22.3093	9	34.9	25.099	57.624	AT5G11500.1
23.9327	23.4405	22.5877	22.7321	22.2055	21.7361	n. def.	n. def.	11	27.4	48.954	276.13	AT5G11520.1
20.5502	20.8481	20.1416	21.6247	n. def.	n. def.	n. def.	n. def.	9	12.8	108.87	74.198	AT5G11560.1
21.7929	21.92	21.6309	23.3856	n. def.	n. def.	n. def.	n. def.	7	14.1	60.634	16.885	AT5G11710.1
20.3933	19.593	20.333	n. def.	n. def.	n. def.	n. def.	n. def.	5	20.6	33.395	32.274	AT5G11810.1
22.1299	21.4058	21.2445	20.9835	n. def.	20.8211	n. def.	n. def.	2	4.5	54.163	33.347	AT5G11880.1
21.3131	21.1894	21.8207	21.4587	20.1658	19.9271	20.1071	19.6867	5	28.8	21.591	118.07	AT5G11900.1
20.4783	20.6852	20.5654	n. def.	20.3851	20.0642	n. def.	n. def.	4	19.7	24.788	17.067	AT5G12110.1
19.823	19.9879	n. def.	19.7701	n. def.	n. def.	n. def.	n. def.	3	47.5	11.255	5.9042	AT5G12140.1
n. def.	21.6765	21.5602	21.7552	n. def.	n. def.	n. def.	n. def.	2	14.9	19.395	3.3914	AT5G12240.1
22.2472	20.7091	20.4893	20.4209	20.0911	19.2763	19.4841	19.3239	2	5.3	50.585	25.256	AT5G12250.1
19.2793	18.7054	18.4361	n. def.	n. def.	n. def.	n. def.	n. def.	2	8.3	41.323	96.803	AT5G12470.1
22.2307	22.3501	22.7739	22.4024	21.8333	22.557	21.7874	22.6841	8	40.5	28.306	98.723	AT5G13120.1
n. def.	n. def.	n. def.	n. def.	21.0729	20.7491	20.9412	20.9796	5	24.6	27.778	6.8798	AT5G13410.1
24.628	25.0228	24.1222	23.4004	21.7294	22.7701	21.648	21.8516	14	33.8	47.698	187.34	AT5G13420.1
24.1315	25.2183	24.2298	25.1853	21.0509	n. def.	n. def.	n. def.	13	39.5	26.321	323.31	AT5G13450.1
24.904	24.625	23.9822	23.9993	n. def.	n. def.	n. def.	n. def.	6	9.4	41.745	87.679	AT5G13490.1
23.6243	23.2231	23.7936	23.6917	n. def.	n. def.	n. def.	n. def.	6	13.7	76.65	219.97	AT5G13560.1
24.1199	23.4842	23.3708	21.5578	21.4046	21.3626	21.0963	19.954	15	17.3	153.57	131.46	AT5G13630.1
18.7549	19.0497	19.5282	n. def.	n. def.	n. def.	n. def.	n. def.	2	4.6	74.156	5.0532	AT5G13640.1
n. def.	n. def.	n. def.	n. def.	n. def.	19.4215	19.4523	20.0047	5	15.5	38.268	90.999	AT5G13710.1
n. def.	17.2425	n. def.	n. def.	21.8596	22.8123	20.3625	22.5496	3	16.9	21.104	6.9696	AT5G14030.1
24.4076	23.8038	23.4525	22.3028	22.4231	23.1552	22.0337	22.328	16	32	40.089	98.1	AT5G14040.1
21.2384	20.7053	21.2834	n. def.	n. def.	n. def.	n. def.	n. def.	6	43.4	28.749	9.5976	AT5G14240.1
20.7828	20.9331	21.5813	22.0429	n. def.	n. def.	n. def.	n. def.	5	11.8	54.195	130.77	AT5G14590.1
20.2496	20.288	18.8839	n. def.	21.3477	21.6524	21.1388	21.0497	6	24.2	30.61	71.671	AT5G14660.1
25.1181	25.1602	25.661	24.5886	26.5037	26.5362	26.8418	26.3717	13	37.8	36.615	323.31	AT5G14740.1
24.0922	22.3543	22.6202	22.1654	20.6458	21.9325	20.4612	20.5534	10	26.3	42.409	55.428	AT5G14780.1
23.1952	23.3652	23.7835	22.3768	23.7739	24.148	23.4574	23.9224	16	62.8	29.21	217.22	AT5G15090.1
n. def.	22.8405	22.5837	24.2892	n. def.	n. def.	n. def.	n. def.	4	21.7	11.996	6.558	AT5G15230.1
20.7955	21.3286	21.9147	22.3219	n. def.	n. def.	n. def.	n. def.	3	8.6	20.583	210.87	AT5G15290.1
19.7114	19.649	19.3671	n. def.	n. def.	n. def.	n. def.	n. def.	4	3.9	117.53	4.1973	AT5G15400.1
20.3939	20.5928	20.8899	n. def.	21.4357	22.152	21.512	21.6479	8	14.5	108.94	35.553	AT5G15450.1
21.8817	21.3568	22.3908	23.2185	n. def.	n. def.	n. def.	n. def.	0	0	15.817	4.5233	AT5G15520.1
20.9838	19.9645	20.3582	n. def.	n. def.	20.3137	n. def.	20.6543	6	20.8	40.89	10.85	AT5G15650.1;AT3G02230.1;AT3G08900.1
21.2736	20.8533	20.4446	20.5774	n. def.	n. def.	n. def.	n. def.	4	17.5	28.826	16.351	AT5G15910.1
23.2069	22.5554	23.4671	24.0609	23.6798	23.114	24.0704	24.4138	5	26.5	30.182	43.856	AT5G16050.1
22.4956	22.2173	21.2232	21.5893	21.1837	n. def.	n. def.	n. def.	8	17.6	58.927	88.891	AT5G16070.1;AT3G02530.1
21.6142	21.6115	21.1525	21.307	n. def.	n. def.	n. def.	n. def.	5	37.4	22.06	12.6	AT5G16130.1
18.237	16.8786	n. def.	19.818	n. def.	n. def.	n. def.	n. def.	2	7.9	33.214	11.697	AT5G16440.1
20.9757	21.0699	21.2687	n. def.	n. def.	n. def.	20.7191	n. def.	6	13.9	67.463	15.958	AT5G16590.1
n. def.	n. def.	n. def.	n. def.	19.2552	20.2125	n. def.	19.1672	3	13	48.903	5.9971	AT5G16620.1
22.1287	22.5813	22.4477	21.7388	n. def.	n. def.	n. def.	n. def.	3	20.8	18.177	22.805	AT5G16660.1
21.5508	21.7944	21.7174	21.0315	n. def.	21.9568	21.753	21.3917	6	31.8	28.514	27.211	AT5G16710.1
21.1656	20.887	20.9474	n. def.	n. def.	n. def.	n. def.	n. def.	7	8.6	110.63	9.5347	AT5G16715.1
21.3412	20.8873	20.945	22.2325	22.0584	21.6084	21.0752	20.6466	9	46.4	38.133	31.904	AT5G16970.1
19.7677	20.1381	20.2618	n. def.	n. def.	n. def.	n. def.	n. def.	4	19.9	28.458	31.054	AT5G17170.1
20.2941	21.625	21.7821	23.0229	21.4799	21.6395	21.9563	21.2973	6	16.5	57.066	27.316	AT5G17330.1
23.253	23.1265	22.8281	21.7872	n. def.	20.9446	n. def.	n. def.	16	29.7	61.47	56.909	AT5G17380.1
21.8009	22.6998	21.1429	21.3266	21.8099	21.6197	21.8428	21.6813	7	19.9	35.72	39.557	AT5G17710.2
19.364	17.9886	n. def.	20.9531	22.4232	23.13	23.1869	22.721	10	56.6	31.49	34.872	AT5G17770.1
29.4698	29.4029	29.0693	29.6921	25.6719	27.0375	25.6891	26.2655	35	43.9	84.356	323.31	AT5G17920.1
23.1591	22.0903	24.8489	n. def.	n. def.	n. def.	n. def.	n. def.	6	31.5	16.617	54.764	AT5G18380.1;AT2G09990.1
22.192	22.218	22.6128	22.8965	n. def.	n. def.	n. def.	n. def.	2	7.7	50.244	3.5541	AT5G18520.1
n. def.	n. def.	n. def.	n. def.	18.8403	19.1722	n. def.	19.027	7	43.2	25.015	27.235	AT5G19140.1
21.1423	21.3097	21.4146	n. def.	21.2652	21.3585	21.2538	20.7803	9	27.8	57.673	67.242	AT5G19220.1
20.0961	19.5132	19.7293	19.2032	n. def.	n. def.	n. def.	n. def.	1	7.6	36.662	4.8848	AT5G19290.1
26.066	26.517	25.5313	25.6986	24.6674	25.0719	24.6266	24.3085	12	46	24.201	323.31	AT5G19510.1
20.89	20.4007	20.0657	19.4456	21.0385	19.9382	19.9781	19.8241	7	21.5	44.266	88.3	AT5G19550.1
24.174	24.2518	23.9497	23.1239	n. def.	21.4056	n. def.	n. def.	11	49.7	31.912	238.07	AT5G19760.1
24.7421	24.5721	22.7578	23.262	23.001	22.2239	21.9162	21.7826	4	15.1	49.654	323.31	AT5G19780.1;AT5G19770.1
23.6971	23.3426	23.2165	23.7261	n. def.	n. def.	n. def.	n. def.	15	13.5	123.82	110.9	AT5G19820.1
20.3468	20.6216	20.9651	20.374	21.6703	22.2813	21.7218	21.8395	5	25.5	26.482	64.335	AT5G19940.1
22.5197	22.1642	21.1891	21.8252	n. def.	n. def.	n. def.	n. def.	5	19.8	47.247	22.05	AT5G19990.1;AT5G20000.1
26.5267	26.7378	26.5685	26.2355	21.4112	22.6747	n. def.	20.6539	18	65.6	25.276	93.421	AT5G20010.1;AT5G55190.1;AT5G20020.1
18.9257	n. def.	19.9194	18.7493	n. def.	n. def.	n. def.	n. def.	1	14.5	12.438	3.1661	AT5G20090.1
n. def.	22.2876	22.5775	21.6176	n. def.	n. def.	n. def.	n. def.	1	13.8	17.633	14.031	AT5G20160.2;AT4G22380.1
24.7103	25.2441	24.8457	23.6241	25.7826	26.2715	26.0549	25.4644	14	59.3	26.802	260.39	AT5G20720.1
23.7096	23.564	23.2605	23.2716	24.3443	24.7803	24.1157	24.3771	23	59	57.285	159.5	AT5G20890.1
20.5283	20.2551	20.6341	19.8652	n. def.	n. def.	n. def.	n. def.	6	26.1	30.663	65.62	AT5G20920.1
21.0746	21.5646	21.1322	21.9943	n. def.	n. def.	n. def.	n. def.	5	13.3	67.926	78.16	AT5G20950.1
20.5637	20.3309	20.8358	21.7859	n. def.	n. def.	n. def.	n. def.	6	18.8	60.757	125.06	AT5G21990.1
n. def.	22.2421	22.4656	21.2435	24.7861	24.3145	25.2004	23.252	1	6.8	38.303	3.0688	AT5G22340.2
22.4894	22.5277	21.1481	21.2598	21.2082	21.2049	n. def.	21.4432	11	21	91.405	29.234	AT5G22470.1
20.262	20.0493	19.97	19.7006	n. def.	20.497	n. def.	n. def.	4	16.7	32.348	33.766	AT5G22650.1
20.8819	21.1137	21.4048	21.2525	n. def.	n. def.	n. def.	n. def.	10	13.9	107.83	27.889	AT5G22800.1
21.1806	20.6492	20.9496	23.1319	n. def.	n. def.	n. def.	n. def.	3	26.9	15.732	73.343	AT5G22880.1;AT3G46030.1;AT1G07790.1;AT5G59910.1;AT3G45980.1;AT2G28720.1;AT5G02570.1;AT3G53650.1;AT2G37470.1
24.9326	24.9626	24.1044	23.6842	20.3072	19.7952	19.2617	n. def.	15	43.9	41.285	323.31	AT5G23060.1
20.1777	20.1311	20.1225	21.824	n. def.	n. def.	n. def.	n. def.	4	14.7	35.316	15.578	AT5G23250.1
18.8315	21.1245	n. def.	n. def.	22.251	22.0019	22.0588	21.1605	7	23.5	48.546	25.373	AT5G23300.1
19.5221	20.1319	19.2553	n. def.	n. def.	n. def.	n. def.	n. def.	2	26.4	19.824	14.645	AT5G23440.1
23.9165	24.2335	23.7642	24.0885	21.0745	20.4864	n. def.	n. def.	11	28.2	34.353	323.31	AT5G23540.1
19.7419	20.9863	19.6165	21.0007	n. def.	n. def.	n. def.	n. def.	4	41.7	11.568	47.254	AT5G23760.1
21.4033	22.8422	22.6594	23.0376	22.4353	22.2785	22.2933	21.4738	7	28.3	35.644	32.074	AT5G24400.1
22.4332	21.9023	22.1485	n. def.	n. def.	n. def.	n. def.	n. def.	2	8.1	34.856	72.687	AT5G24490.1
21.6123	21.7082	21.297	21.0332	n. def.	n. def.	n. def.	n. def.	9	40.5	27.772	191.41	AT5G24650.1
21.3547	22.143	21.4263	21.929	n. def.	21.9506	n. def.	20.2018	7	18.2	56.812	124.37	AT5G24690.1
20.4836	20.4945	20.8806	22.0269	20.771	21.3819	21.1435	n. def.	5	9.1	74.835	14.922	AT5G25100.2
21.0872	20.8742	20.5604	20.8925	n. def.	n. def.	n. def.	n. def.	4	15.3	40.973	15.503	AT5G25265.1
24.4628	23.992	23.5717	22.7125	n. def.	n. def.	20.6021	n. def.	20	49.9	60.339	92.135	AT5G26360.1
21.4421	21.6564	21.2661	20.3304	n. def.	n. def.	n. def.	n. def.	7	9.3	131.32	60.174	AT5G26570.1
22.6023	21.8762	22.2525	20.5657	21.1237	21.2281	21.8366	21.4163	10	64.4	23.124	82.255	AT5G26667.1
19.545	18.3898	18.4946	n. def.	n. def.	n. def.	n. def.	n. def.	2	3.1	81.155	3.7196	AT5G26742.2
22.506	21.5444	22.3798	21.7113	n. def.	20.8933	20.6296	20.6447	10	25.3	59.129	80.93	AT5G26780.3
23.9007	23.9256	23.2352	22.596	20.722	21.5586	n. def.	20.0659	15	25.2	80.935	323.31	AT5G26830.1
22.3146	19.4303	19.6482	18.9144	n. def.	n. def.	n. def.	n. def.	7	19.7	62.896	251.81	AT5G27410.1
22.7106	21.4265	21.9203	21.0859	n. def.	n. def.	n. def.	n. def.	5	18.3	40.643	97.799	AT5G27450.1
22.7639	22.7454	23.3596	22.5702	n. def.	21.9059	n. def.	n. def.	10	19.8	72.322	132.08	AT5G27540.1
22.4908	21.5022	21.3914	21.5882	21.2142	21.8015	n. def.	n. def.	9	16.7	77.352	56.368	AT5G27600.1
21.5836	22.3536	21.4769	22.7655	n. def.	n. def.	n. def.	n. def.	8	14	84.913	38.283	AT5G27640.2;AT5G25780.1
19.9137	20.1325	20.1043	n. def.	n. def.	n. def.	n. def.	n. def.	2	19.8	10.655	1.605	AT5G27760.1
22.7067	21.8138	22.2182	21.4614	n. def.	n. def.	n. def.	n. def.	3	12.9	14.047	13.395	AT5G27770.1
21.1028	21.256	21.7537	20.1718	21.5201	22.773	22.2031	22.4362	12	30.6	48.236	194.51	AT5G28500.1
25.253	25.9632	25.513	25.1138	24.9457	25.3807	25.4031	25.4348	2	6.3	73.628	323.31	AT5G28540.1
21.9004	21.8297	n. def.	23.6635	24.1578	24.2002	24.1258	23.3962	7	37.4	15.713	204.31	AT5G28750.1
24.822	25.0493	23.0647	22.5999	21.585	22.7616	21.6094	21.3579	14	39.3	42.758	60.485	AT5G28840.1
21.5227	21.1313	21.3112	n. def.	22.1289	20.2433	n. def.	19.5755	4	10.6	45.11	6.5538	AT5G30510.1
22.6025	23.6759	23.611	23.1691	21.3719	21.1278	19.8378	20.1788	9	23.8	60.77	178.52	AT5G35360.3
22.753	23.3442	22.6071	21.8687	21.0473	21.1649	20.772	21.0311	6	43.4	22.514	29.668	AT5G35620.1
23.6716	23.5681	24.5192	23.912	25.1199	24.9459	25.214	24.6267	14	29.3	47.41	65.965	AT5G35630.1
20.6827	19.4029	19.4114	n. def.	n. def.	n. def.	n. def.	n. def.	2	6.1	47.215	9.7889	AT5G36230.1
19.6891	20.7149	19.9706	n. def.	20.9162	n. def.	20.8128	20.0175	7	13.5	81.888	9.1625	AT5G36880.2
n. def.	n. def.	n. def.	n. def.	20.818	21.6585	21.002	21.4607	7	16.6	81.525	16.996	AT5G37510.2
23.2949	22.7835	22.3364	22.3388	25.8307	26.4929	27.1818	26.8018	6	28.2	20.35	137.61	AT5G38420.1;AT5G38410.3
26.6508	26.4047	26.7296	26.155	25.6422	25.1942	24.7668	25.259	10	41.6	28.606	137.5	AT5G38480.1
21.272	22.052	22.4788	22.6846	22.5359	21.6311	22.3708	22.4964	11	33	55.741	59.961	AT5G38530.1
n. def.	n. def.	n. def.	n. def.	21.2338	21.3446	21.3192	21.1203	7	26.2	31.437	26.469	AT5G38660.1
21.5676	21.4304	21.1839	21.2432	n. def.	n. def.	n. def.	n. def.	7	12.3	57.841	6.5505	AT5G38830.1
23.7853	22.9024	21.7543	22.2025	20.1634	21.1585	20.4317	20.2138	13	36.3	49.68	207.1	AT5G39410.1
21.7896	20.8916	22.0313	23.2971	n. def.	n. def.	n. def.	n. def.	7	43.4	24.951	21.952	AT5G39510.1
20.734	20.6906	21.4492	21.1309	n. def.	n. def.	n. def.	n. def.	3	18.4	14.908	6.3333	AT5G40370.2
21.1415	23.1159	21.7139	21.308	n. def.	n. def.	n. def.	n. def.	4	16.6	21.279	5.8797	AT5G40420.1
21.0075	20.5018	20.2754	20.1287	n. def.	20.31	n. def.	n. def.	1	5	31.141	60.908	AT5G40650.1
22.6693	22.4158	21.8401	22.5489	n. def.	n. def.	n. def.	n. def.	7	37.1	27.653	72.245	AT5G41210.1
21.9537	21.2901	22.3521	21.7678	n. def.	n. def.	n. def.	n. def.	1	5.1	28.948	1.3852	AT5G41600.1
20.6601	21.7451	21.6011	22.6673	n. def.	n. def.	n. def.	n. def.	11	9.5	181.98	125.05	AT5G41790.1
18.8783	18.2001	n. def.	18.2975	n. def.	n. def.	n. def.	n. def.	2	3.9	68.171	16.016	AT5G42080.1
21.2912	21.0646	20.9115	20.3993	n. def.	n. def.	n. def.	n. def.	4	16.8	35.549	19.56	AT5G42150.1
21.3582	20.8068	21.2675	20.9557	n. def.	21.6347	22.0079	21.1282	6	12.6	75.231	166.26	AT5G42270.1
21.662	21.8602	21.7616	22.4262	n. def.	n. def.	n. def.	n. def.	2	35.6	8.5708	7.2619	AT5G42300.1;AT3G45180.1
26.6221	26.8987	27.026	26.346	26.6873	26.9343	26.9217	26.9313	18	89.4	13.568	323.31	AT5G42890.1
20.4784	20.6769	20.6412	19.9621	n. def.	n. def.	n. def.	n. def.	7	5.9	187.62	74.235	AT5G42950.1
21.9425	22.6683	21.9485	22.2363	23.4265	23.2361	23.1518	23.7049	6	13	51.203	98.336	AT5G43060.1
21.8762	22.5383	22.9503	21.8736	23.1191	23.144	23.1147	22.9646	8	33.9	27.509	99.965	AT5G43830.1
24.8858	24.9028	24.7624	26.3801	24.2285	23.78	23.7535	23.4564	17	36.3	42.043	213.65	AT5G43940.2
25.4636	25.7655	25.3293	25.2495	25.6827	27.317	26.4617	26.8014	31	66.3	52.594	323.31	AT5G44120.3
26.0637	26.5221	25.5033	25.1276	20.8337	23.1425	20.3104	19.1438	15	41.4	37.159	323.31	AT5G44310.2
20.0584	20.7587	20.5313	20.9681	n. def.	20.5806	n. def.	20.8867	6	19.7	66.223	89.927	AT5G44320.1
25.885	25.3962	25.3062	24.4252	24.6017	24.8922	23.9247	24.2147	6	16.2	49.823	323.31	AT5G44340.1
18.1571	19.1553	n. def.	20.5831	n. def.	n. def.	n. def.	n. def.	3	4.9	93.568	10.893	AT5G45160.1
20.3573	20.4955	19.5559	n. def.	22.2289	n. def.	20.6726	n. def.	3	14.7	31.498	10.92	AT5G45390.1
19.5439	20.4502	19.678	19.4283	n. def.	n. def.	n. def.	n. def.	3	11	34.362	4.0051	AT5G45420.1
21.6785	22.094	22.4294	22.3001	22.4778	22.638	22.6258	22.419	7	33.2	27.846	209.16	AT5G45690.1
22.3273	22.8282	22.839	22.4698	21.8341	21.8298	21.2673	21.6974	3	8.3	23.87	73.676	AT5G45750.1
22.1448	20.8765	21.0874	n. def.	22.1882	20.8797	21.2456	20.6798	6	26.3	46.097	51.303	AT5G45930.1
23.3983	22.6003	22.1393	22.3186	n. def.	21.3279	n. def.	n. def.	7	38.4	18.977	23.546	AT5G46020.1
21.6336	23.0696	22.9516	22.4075	n. def.	19.0143	18.4908	n. def.	3	10.8	45.237	3.97	AT5G46110.4
23.9507	22.1977	22.5284	21.2544	20.624	20.2963	n. def.	n. def.	13	43.6	52.177	110.34	AT5G46180.1
23.307	22.0547	21.9041	22.4658	n. def.	n. def.	n. def.	n. def.	7	21.1	52.094	173.99	AT5G46290.3
18.2559	18.8001	19.3321	18.4681	n. def.	n. def.	n. def.	n. def.	2	5.1	54.972	6.0112	AT5G46570.1
22.4658	22.1107	21.5393	22.1574	n. def.	n. def.	n. def.	n. def.	3	7.7	43.55	64.021	AT5G46750.1
20.4405	19.4782	18.7783	n. def.	n. def.	n. def.	n. def.	n. def.	4	17	31.022	4.3369	AT5G46800.1
20.8007	21.8762	21.9919	22.1375	n. def.	n. def.	n. def.	n. def.	7	19.4	29.481	13.607	AT5G46860.1
25.1795	26.2694	26.307	25.608	n. def.	21.4564	n. def.	n. def.	10	32.5	37.999	323.31	AT5G47210.1
23.4041	21.2226	23.1647	23.2317	19.8322	19.0311	18.6977	18.4784	4	13	44.261	33.327	AT5G47770.1
20.755	20.8077	21.9624	20.6461	20.8515	21.3087	21.5985	20.4624	6	25.8	31.451	8.7864	AT5G47840.1
21.826	20.9901	20.9022	n. def.	n. def.	n. def.	n. def.	n. def.	1	11.9	9.49	2.126	AT5G47930.1
21.6022	20.7518	22.381	21.4634	21.4998	21.9977	21.7603	21.9148	6	20.2	35.853	23.237	AT5G48180.1
19.8126	19.4669	20.2715	19.7646	19.9099	20.3013	19.772	19.6305	5	19.5	41.968	47.815	AT5G48220.1
22.5975	22.1148	22.2593	21.2488	23.1922	23.4788	23.8725	23.9876	15	54.3	41.411	100.99	AT5G48230.2
22.7585	23.3446	23.1338	22.5621	23.4265	23.5996	23.48	23.4118	18	41	56.65	277.2	AT5G48300.1
19.8821	19.8025	20.626	21.2823	22.6519	23.0805	22.9412	22.4748	5	35.6	17.658	28.192	AT5G48580.1
n. def.	20.8098	n. def.	n. def.	20.9032	21.1584	21.1747	21.0407	3	34.3	15.097	4.8263	AT5G48810.1
20.5845	19.7679	20.0908	n. def.	n. def.	n. def.	n. def.	n. def.	5	6.8	123.01	18.907	AT5G49030.1
24.0055	24.0919	24.256	23.9506	23.4184	23.8268	23.4276	23.2166	19	20.6	76.996	275.4	AT5G49910.1
22.4538	22.2025	21.773	22.7713	20.6776	21.9882	22.0896	21.4651	16	71.8	27.335	56.947	AT5G50370.1
22.8796	22.5399	22.5864	23.4889	n. def.	n. def.	n. def.	n. def.	4	34.8	7.7372	42.859	AT5G50460.1;AT4G24920.1
24.729	24.0541	23.8244	24.0139	23.574	23.2129	22.5608	22.9154	11	14.3	103.45	65.432	AT5G50920.1
23.0456	20.8976	22.4914	n. def.	n. def.	n. def.	n. def.	n. def.	5	29.1	23.897	10.426	AT5G51110.1
19.3231	19.2111	20.3279	n. def.	n. def.	n. def.	n. def.	n. def.	3	40.7	11.626	3.8053	AT5G51720.1
22.5544	21.9606	22.1114	21.3648	22.332	22.4421	22.487	22.3889	11	20.1	67.988	48.041	AT5G51820.1
21.3873	21.6796	22.4471	22.331	n. def.	21.5138	21.4185	20.6953	13	45.6	39.255	155.07	AT5G51970.1
20.1596	20.4954	20.6059	20.3047	n. def.	n. def.	n. def.	n. def.	6	26.1	23.348	53.311	AT5G52200.2
23.8975	23.2133	22.441	22.2427	22.2689	21.9567	21.8775	21.0298	14	26.5	60.746	303.72	AT5G52520.1
24.7893	25.3351	25.2458	25.2423	21.6428	22.0887	21.4726	22.4103	22	29.1	81.179	164.55	AT5G52640.1
20.7418	20.1914	20.4342	21.3655	20.6817	19.158	n. def.	20.5764	5	32.5	19.179	9.6552	AT5G52840.1
21.2894	20.9158	20.9797	19.8611	n. def.	20.0643	n. def.	n. def.	2	4.3	63.521	8.74	AT5G52920.1
18.856	n. def.	17.7423	18.9478	n. def.	n. def.	n. def.	n. def.	2	10.1	45.663	4.7282	AT5G53000.1
20.7391	21.0806	21.1737	22.3347	n. def.	22.1028	21.8153	22.3167	5	50	16.537	26.843	AT5G53300.1;AT5G41700.4;AT4G27960.2;AT3G08690.1;AT1G64230.4
20.0666	n. def.	n. def.	21.3312	n. def.	21.1977	20.7629	20.5869	6	32.6	34.506	12.025	AT5G53400.1
21.5786	21.5729	21.6523	22.3719	n. def.	n. def.	n. def.	n. def.	14	10.6	241.9	174.6	AT5G53460.1
20.7459	21.5946	21.0989	22.2239	21.144	20.557	20.4143	21.1541	10	17.1	96.258	27.409	AT5G53480.1
n. def.	n. def.	n. def.	n. def.	20.2321	19.8075	20.1842	20.1952	4	24	27.225	8.1811	AT5G53490.3
23.5145	24.0386	24.0719	22.1301	25.4018	26.5217	26.0276	26.1072	10	77.6	15.084	48.627	AT5G53560.1
22.6147	22.6985	21.369	22.5885	n. def.	n. def.	n. def.	n. def.	3	31.9	8.0289	12.836	AT5G53650.1
25.0607	23.8696	24.5359	22.0101	24.3004	23.0151	22.6681	22.2981	18	57.6	39.618	108.52	AT5G54160.1
20.9562	21.1952	21.0117	n. def.	n. def.	n. def.	n. def.	n. def.	4	12.3	43.862	176.84	AT5G54190.1
20.8961	22.7529	21.4387	22.8522	n. def.	n. def.	n. def.	n. def.	8	43.6	18.871	79.504	AT5G54740.1
21.9334	22.5476	21.5275	21.3874	n. def.	n. def.	n. def.	n. def.	4	12.6	50.925	62.259	AT5G54810.1;AT4G27070.1
20.1729	19.3241	20.4301	19.8375	n. def.	n. def.	n. def.	n. def.	4	42	12.717	10.72	AT5G54940.1
18.0206	19.1936	19.1186	22.1029	n. def.	n. def.	n. def.	n. def.	4	15.6	33.202	17.244	AT5G55200.1
23.9105	24.1774	24.5616	23.3101	23.1614	23.52	23.3857	23.0156	20	41.1	61.733	187.45	AT5G55220.1
20.5253	19.8039	19.4633	n. def.	20.4996	20.1304	20.1449	19.6755	6	26.1	45.564	67.02	AT5G55280.1
22.0286	22.196	22.2177	22.6902	n. def.	n. def.	n. def.	n. def.	3	4.4	80.14	17.359	AT5G56000.1
24.9932	25.0067	24.9784	24.9373	23.2422	22.4642	22.1892	23.8159	2	2.4	80.051	32.217	AT5G56010.1
28.7715	28.3338	28.4783	28.4201	26.1873	26.9247	24.5049	25.4482	6	6.3	83.126	323.31	AT5G56030.2
20.6981	21.0701	21.4714	20.4567	n. def.	n. def.	n. def.	n. def.	6	9	54.411	13.943	AT5G56350.1
24.0172	24.1743	23.9927	22.9707	21.9663	22.4168	21.562	22.4242	17	27.4	63.782	64.333	AT5G56680.1
23.6641	23.4411	23.9595	23.273	n. def.	20.8226	n. def.	n. def.	5	19	43.293	24.057	AT5G56950.1
19.5082	19.4211	19.4894	n. def.	n. def.	n. def.	n. def.	n. def.	3	4.9	116.17	78.118	AT5G57110.1
n. def.	19.8814	n. def.	n. def.	20.587	20.5036	20.7282	20.8242	5	27.7	29.505	8.999	AT5G57490.1
20.8913	22.0643	22.312	20.2302	22.0474	22.2113	22.7787	22.2059	9	18.4	53.719	15.762	AT5G57655.2
24.976	24.4536	24.6518	25.085	21.1494	21.3562	21.5179	21.2891	18	29	85.571	179.22	AT5G57870.1
20.0695	20.3378	20.3457	n. def.	20.8936	20.5679	20.9509	20.4031	6	26.2	24.905	20.346	AT5G58060.2;AT5G58180.1
20.6518	20.5994	21.0463	n. def.	22.1039	24.1127	24.0592	24.2289	8	48.9	21.434	21.069	AT5G58070.1
20.4629	21.4899	22.0981	n. def.	24.2576	24.5766	24.3272	24.0013	7	49.8	24.104	30.519	AT5G58250.1
21.3941	20.1746	19.5865	19.6637	n. def.	n. def.	n. def.	n. def.	4	15.2	45.751	6.5298	AT5G58290.1
21.4549	21.008	20.6304	20.0613	n. def.	n. def.	n. def.	n. def.	5	13.9	35.757	8.1166	AT5G58490.1
22.8886	23.454	22.9244	22.7171	n. def.	21.7927	21.9126	21.854	3	21.5	24.722	47.19	AT5G58590.1
21.2543	20.0597	19.934	20.7876	n. def.	n. def.	n. def.	n. def.	4	22.1	21.961	72.147	AT5G58710.1
n. def.	n. def.	n. def.	n. def.	20.7029	21.0863	20.7868	20.5598	2	10.9	35.531	6.2844	AT5G59160.1;AT3G46820.1
20.2182	20.0072	19.9773	n. def.	n. def.	n. def.	n. def.	n. def.	3	11.5	40.197	86.149	AT5G59290.2;AT3G46440.1;AT2G28760.2
22.5747	22.9159	22.2105	23.0557	n. def.	n. def.	n. def.	n. def.	2	22.3	14.493	3.987	AT5G59410.1
22.2268	21.0633	22.0361	20.8528	n. def.	n. def.	n. def.	n. def.	3	8.3	51.966	3.5839	AT5G59420.1
22.2729	22.4868	21.9733	21.2059	n. def.	n. def.	n. def.	n. def.	5	40.8	14.804	19.086	AT5G59850.1;AT1G07770.1;AT3G46040.1
24.8491	24.909	24.3284	24.8901	23.8802	24.1131	23.5157	24.3776	7	56.8	15.922	243.88	AT5G59880.1
21.5486	21.0862	21.9214	n. def.	n. def.	n. def.	n. def.	n. def.	2	20.1	16.034	4.7337	AT5G59890.1
20.3572	20.9786	21.3706	20.4464	n. def.	n. def.	n. def.	n. def.	4	11.5	52.425	5.2842	AT5G60160.1
27.7065	27.5411	27.1749	26.3778	27.2583	26.9813	26.4033	26.2138	29	61.5	49.502	275.21	AT5G60390.1;AT1G07940.1;AT1G07930.1;AT1G07920.1
21.9302	20.8976	20.3361	19.8838	20.652	19.9201	20.0399	n. def.	12	17.8	82.256	94.551	AT5G60600.1
19.5183	19.4467	19.4795	19.9675	n. def.	n. def.	n. def.	n. def.	2	4	66.885	3.2866	AT5G60790.1
20.0246	20.6142	19.09	n. def.	n. def.	n. def.	n. def.	n. def.	2	5.9	49.543	2.6135	AT5G60980.2
20.2337	21.2851	20.0576	n. def.	n. def.	n. def.	n. def.	n. def.	4	12.5	55.225	7.0641	AT5G61020.1
22.2005	22.3547	21.878	23.0784	n. def.	n. def.	n. def.	n. def.	3	37.1	15.697	12.785	AT5G61170.1
20.9343	22.1083	21.9789	21.4038	n. def.	n. def.	n. def.	n. def.	3	17.8	30.008	11.829	AT5G61410.1
20.9237	20.7236	20.2259	n. def.	n. def.	n. def.	n. def.	n. def.	9	27.8	44.022	42.689	AT5G61510.1
24.0334	24.8165	24.3162	24.6613	20.7475	21.6577	21.5663	21.1917	19	22.9	107.74	323.31	AT5G61780.1
23.3947	24.1338	23.488	21.733	21.4568	22.8474	21.7068	21.3945	12	25.5	60.485	161.87	AT5G61790.1
22.0985	21.4698	22.4594	23.6913	n. def.	n. def.	n. def.	n. def.	3	20.2	13.878	10.445	AT5G62300.1;AT3G45030.1
17.7514	18.0655	17.5373	n. def.	n. def.	n. def.	n. def.	n. def.	2	3.6	105.12	3.6513	AT5G62670.1;AT1G80660.1
23.2731	20.2855	20.3472	18.7514	18.7288	21.3941	n. def.	20.778	3	11.8	50.733	217.67	AT5G62700.1;AT5G62690.1
23.5075	23.8504	22.4596	21.5255	20.9957	21.9299	20.3809	21.3369	10	22.5	54.228	121.92	AT5G62790.2
20.2706	21.3649	21.8283	21.5952	n. def.	n. def.	n. def.	18.8297	7	16.6	55.594	323.31	AT5G62810.1
19.9118	19.0861	n. def.	19.3372	n. def.	n. def.	n. def.	n. def.	4	8	77.555	63.44	AT5G63190.1
23.4726	23.9346	23.8212	24.4202	22.0329	22.8577	22.7788	23.0262	16	69.9	26.932	239.33	AT5G63400.1
24.2625	24.4653	24.1643	23.3939	22.0978	21.5697	n. def.	22.3673	7	13.9	50.369	116.22	AT5G63570.1
21.7519	21.1792	20.9539	n. def.	n. def.	n. def.	n. def.	n. def.	3	7	45.497	6.5745	AT5G63620.1
22.5398	21.5942	21.6853	22.0829	21.0139	n. def.	20.8171	21.0519	5	15.9	55.017	311.26	AT5G63680.1
22.3376	22.398	22.5957	21.7563	n. def.	n. def.	n. def.	n. def.	11	16.1	104.27	30.49	AT5G63840.1
23.6625	24.0308	24.6764	24.7623	23.3457	23.115	23.1604	22.924	15	53.3	43.509	153.34	AT5G63980.1
23.7319	21.6585	21.8319	21.9196	n. def.	n. def.	n. def.	n. def.	2	18.8	19.347	15.238	AT5G64040.2
20.3283	18.4447	n. def.	19.6994	n. def.	n. def.	n. def.	n. def.	4	10.7	63.465	55.228	AT5G64050.1
22.967	22.4714	23.0096	24.3853	n. def.	n. def.	n. def.	n. def.	6	56.4	15.143	311.45	AT5G64130.3
21.4373	20.4754	20.4648	n. def.	19.7522	n. def.	n. def.	n. def.	4	7.3	59.991	5.1902	AT5G64290.1
n. def.	n. def.	n. def.	n. def.	20.9968	21.0201	20.9139	20.8015	3	5.9	59.055	2.9467	AT5G64300.1
20.398	21.3106	21.2265	n. def.	20.8186	21.1736	21.0288	21.1067	3	39.3	11.987	7.2677	AT5G64350.1
20.8043	19.9469	19.9292	19.5915	n. def.	n. def.	n. def.	n. def.	2	8.9	31.599	6.4449	AT5G64460.2
20.7516	19.1417	19.395	n. def.	n. def.	n. def.	n. def.	n. def.	4	9.7	65.157	14.524	AT5G65010.2
25.8782	25.4497	25.8025	25.0029	22.9988	23.5694	22.7802	23.2605	27	77.6	36.266	289.64	AT5G65020.1
21.3893	20.8508	20.3229	20.9235	n. def.	n. def.	n. def.	n. def.	5	11.1	77.479	12.187	AT5G65110.1
24.334	23.765	23.7742	22.1737	23.4403	23.6608	23.5835	23.8012	6	26.9	29.53	231.12	AT5G65430.3
24.5444	24.3814	23.7946	22.5245	22.9107	22.7168	22.8292	22.4208	14	15.9	88.756	323.31	AT5G65620.1
20.7984	21.2218	21.2735	20.7464	n. def.	21.4538	20.766	n. def.	3	40.8	12.676	19.9	AT5G66040.1
21.271	20.8074	21.1752	21.7459	n. def.	n. def.	n. def.	n. def.	4	47.1	15.069	22.072	AT5G66170.2
25.0804	25.4689	26.0179	24.7697	24.8825	25.2656	25.2259	24.6608	5	21.4	35.142	244.15	AT5G66570.1
20.9263	20.5348	20.892	19.2526	19.036	n. def.	n. def.	n. def.	5	18.8	48.744	23.557	AT5G66680.1
23.1913	23.0483	22.3803	20.9185	22.4891	22.7861	22.1651	22.333	13	26.2	69.656	135.81	AT5G66760.1
25.3031	25.5879	25.9044	25.8354	19.9971	21.9677	20.7293	20.2271	17	57.8	32.905	229.69	AT5G67500.2
22.4746	20.7611	21.3663	22.6665	n. def.	n. def.	n. def.	n. def.	2	18.8	17.134	3.3196	AT5G67590.1
n. def.	n. def.	n. def.	n. def.	20.7513	21.1954	n. def.	20.452	3	10.2	38.936	14.71	ATCG00020.1
25.569	25.2677	25.0127	23.6016	26.0147	26.1722	25.7077	24.9831	30	43.4	55.328	323.31	ATCG00120.1
23.7654	23.6936	23.2049	21.8786	n. def.	n. def.	n. def.	n. def.	5	27.7	21.057	57.228	ATCG00130.1
23.6487	22.6377	22.6754	n. def.	n. def.	21.2601	20.1103	n. def.	4	10.4	51.867	48.361	ATCG00280.1
n. def.	n. def.	n. def.	n. def.	21.3758	21.3485	21.4302	21.1521	4	43.9	14.499	8.3643	ATCG00470.1
25.3463	25.5503	25.4456	25.0407	25.1298	25.418	25.3651	24.6904	28	66.3	53.933	323.31	ATCG00480.1
25.1221	25.6856	25.6108	24.3341	26.6457	27.1445	26.8266	26.7588	27	43.8	52.954	225.34	ATCG00490.1
n. def.	n. def.	n. def.	n. def.	19.8466	20.0325	20.5793	n. def.	3	12.8	35.356	14.461	ATCG00540.1
22.9416	23.1348	21.5963	21.427	21.584	21.8278	n. def.	21.0654	8	12.8	56.036	109.92	ATCG00680.1
23.0942	20.4667	22.0335	21.3951	n. def.	n. def.	n. def.	n. def.	6	26.1	25.188	140.26	ATCG00800.1
22.3174	22.0005	21.937	21.7712	n. def.	n. def.	n. def.	n. def.	5	74.1	9.0384	109.17	ATCG01060.1
22.9739	23.1561	23.2884	22.7177	n. def.	n. def.	n. def.	n. def.	7	30.7	21.57	13.51	ATMG00640.1
